# Supplementary material for: A NAC transcription factor, NOR-like1, is a new positive regulator of tomato fruit ripening
Source: Hortic Res. 2018 Dec 21;5:75. doi: 10.1038/s41438-018-0111-5 (PMC6303401; doi:10.1038/s41438-018-0111-5)
Supplement: Supplementary file 2 — Supplemental Data Set S1 [file 41438_2018_111_MOESM2_ESM.xlsx]

## Sheet: up
gene ID	baseMean	log2FoldChange	pvalue	padj	Annotation
Solyc09g005260.2	1178.21	10.8149	6.80111e-65	1.15423e-63	Calcium/proton_exchanger_(AHRD_V1_****_C4JVH2_UNCRE);_contains_Interpro_domain(s)__IPR004713__Calcium/proton_exchanger_
Solyc10g075110.1	1137.35	9.37948	2.2302e-107	6.42682e-106	Non-specific_lipid-transfer_protein_(AHRD_V1_***-_A7UGG9_SOLTU);_contains_Interpro_domain(s)__IPR000528__Plant_lipid_transfer_protein/Par_allergen_
Solyc10g006800.2	256.173	8.87975	2.38967e-38	2.46642e-37	Cyclic_nucleotide_gated_channel_(AHRD_V1_****_A9CRE4_MALDO);_contains_Interpro_domain(s)__IPR000595__Cyclic_nucleotide-binding_
Solyc10g009190.1	926.055	8.29044	8.92034e-135	3.15065e-133	Cold_shock_protein-1_(AHRD_V1_*-*-_B6SP63_MAIZE)
Solyc01g091170.2	133.038	8.06028	8.60686e-30	7.13641e-29	Agmatinase_(AHRD_V1_***-_Q1IPT1_ACIBL);_contains_Interpro_domain(s)__IPR016160__Aldehyde_dehydrogenase,_conserved_site__IPR006035__Ureohydrolase_
Solyc01g094700.2	159.429	7.93	8.35963e-35	7.88044e-34	Glycerol-3-phosphate_acyltransferase_4_(AHRD_V1_****_D7KQ54_ARALY);_contains_Interpro_domain(s)__IPR002123__Phospholipid/glycerol_acyltransferase_
Solyc09g097780.2	267.601	7.87249	1.36918e-52	1.89138e-51	Glycine-rich_protein_(AHRD_V1_*-*-_D2K2U2_TOBAC);_contains_Interpro_domain(s)__IPR010800__Glycine_rich_
Solyc06g050440.2	113.363	7.86118	6.26367e-28	4.91449e-27	Peroxidase_(AHRD_V1_***-_Q9XIV9_TOBAC);_contains_Interpro_domain(s)__IPR002016__Haem_peroxidase,_plant/fungal/bacterial_
Solyc11g067190.1	137.016	7.7322	1.16847e-32	1.04318e-31	Fatty_acyl_coA_reductase_(AHRD_V1_***-_Q8L4M0_WHEAT);_contains_Interpro_domain(s)__IPR013120__Male_sterility,_NAD-binding_
Solyc08g079600.2	101.44	7.7208	1.18577e-26	8.91458e-26	Os02g0448600_protein_(Fragment)_(AHRD_V1_**--_Q0E1G8_ORYSJ)
Solyc09g083050.2	233.145	7.68295	1.79709e-49	2.3483e-48	Fatty_acid_elongase_3-ketoacyl-CoA_synthase_(AHRD_V1_****_Q6DUV5_BRANA);_contains_Interpro_domain(s)__IPR012392__Very-long-chain_3-ketoacyl-CoA_synthase_
Solyc05g055400.2	163.809	7.66895	7.90897e-38	8.08245e-37	Cytochrome_P450
Solyc09g084440.2	127.987	7.63994	1.22457e-31	1.06828e-30	Proteinase_inhibitor_I_(AHRD_V1_***-_Q3S484_SOLTU);_contains_Interpro_domain(s)__IPR000864__Proteinase_inhibitor_I13,_potato_inhibitor_I_
Solyc03g117800.2	894.132	7.56798	3.0898e-173	1.43336e-171	CER1_protein_(Fragment)_(AHRD_V1_*---_Q0WLZ2_ARATH);_contains_Interpro_domain(s)__IPR006694__Fatty_acid_hydroxylase_
Solyc09g097760.2	120.241	7.56289	6.73203e-31	5.75588e-30	Glycine_rich_protein_(AHRD_V1_*-*-_Q94CG1_TOBAC);_contains_Interpro_domain(s)__IPR010800__Glycine_rich_
Solyc11g069070.1	86.6413	7.52457	5.99679e-25	4.26101e-24	Metal_ion_binding_protein_(AHRD_V1_*-*-_B6U064_MAIZE);_contains_Interpro_domain(s)__IPR006121__Heavy_metal_transport/detoxification_protein_
Solyc12g044820.1	620.051	7.50986	1.66568e-125	5.5498e-124	Multidrug_resistance_protein_ABC_transporter_family_(AHRD_V1_***-_B9GX56_POPTR);_contains_Interpro_domain(s)__IPR003439__ABC_transporter-like_
Solyc02g077430.2	85.4269	7.49893	1.09873e-24	7.74379e-24	Lipase-like_(AHRD_V1_***-_Q8RZ40_ORYSJ);_contains_Interpro_domain(s)__IPR002921__Lipase,_class_3_
Solyc07g041070.2	140.527	7.46323	2.5054e-35	2.39709e-34	Unknown_Protein_(AHRD_V1)
Solyc07g009500.1	356.038	7.4496	1.28622e-62	2.09463e-61	Chitinase_(AHRD_V1_***-_P93327_MEDTR);_contains_Interpro_domain(s)__IPR001002__Chitin-binding,_type_1_
Solyc08g074630.1	78.7042	7.40149	6.72242e-24	4.62701e-23	Polyphenol_oxidase_(AHRD_V1_***-_Q41428_SOLTU);_contains_Interpro_domain(s)__IPR016213__Polyphenol_oxidase,_plant_
Solyc03g121180.2	154.421	7.33516	5.17813e-39	5.41898e-38	GDSL_esterase/lipase_At5g22810_(AHRD_V1_***-_GDL78_ARATH);_contains_Interpro_domain(s)__IPR001087__Lipase,_GDSL_
Solyc03g044900.2	153.78	7.331	4.98048e-39	5.21465e-38	Calmodulin-like_protein_41_(AHRD_V1_***-_B6T5H7_MAIZE);_contains_Interpro_domain(s)__IPR011992__EF-Hand_type_
Solyc09g011160.2	334.588	7.32126	2.61021e-76	5.20057e-75	Regulator_of_chromosome_condensation_RCC1_(AHRD_V1_*---_B8FLG8_DESAA);_contains_Interpro_domain(s)__IPR009091__Regulator_of_chromosome_condensation/beta-lactamase-inhibitor_protein_II_
Solyc03g005760.1	1851.09	7.28424	0	0	Chlorophyll_a-b_binding_protein_3C-like_(AHRD_V1_****_Q2XTE0_SOLTU);_contains_Interpro_domain(s)__IPR001344__Chlorophyll_A-B_binding_protein_
Solyc03g115900.2	170.346	7.26106	1.48567e-43	1.70754e-42	Chlorophyll_a-b_binding_protein_P4,_chloroplastic_(AHRD_V1_***-_CB24_PEA);_contains_Interpro_domain(s)__IPR001344__Chlorophyll_A-B_binding_protein_
Solyc04g071800.2	680.882	7.22796	5.1377e-150	2.02502e-148	Cytochrome_P450
Solyc04g071900.2	140.294	7.21486	1.09368e-37	1.1161e-36	Peroxidase_(AHRD_V1_****_Q94IQ1_TOBAC);_contains_Interpro_domain(s)__IPR002016__Haem_peroxidase,_plant/fungal/bacterial_
Solyc08g006740.2	64.5808	7.15299	6.75477e-22	4.31864e-21	Decarboxylase_family_protein_(AHRD_V1_***-_B1ILJ6_CLOBK);_contains_Interpro_domain(s)__IPR002129__Pyridoxal_phosphate-dependent_decarboxylase_
Solyc03g083770.1	64.0737	7.14672	7.2448e-22	4.62379e-21	Pectinesterase_(AHRD_V1_***-_C0PST8_PICSI);_contains_Interpro_domain(s)__IPR006501__Pectinesterase_inhibitor_
Solyc09g090510.2	129.861	7.10879	2.02443e-36	2.0048e-35	Cyclopropane-fatty-acyl-phospholipid_synthase_(AHRD_V1_*-*-_C7LRK7_DESBD);_contains_Interpro_domain(s)__IPR003333__Cyclopropane-fatty-acyl-phospholipid_synthase_
Solyc07g064600.2	60.1415	7.06045	3.6297e-21	2.25118e-20	Endoribonuclease_L-PSP_family_protein_(AHRD_V1_**-*_D7LAZ0_ARALY);_contains_Interpro_domain(s)__IPR019897__YjgF-like_protein,_conserved_site_
Solyc04g055260.2	59.0994	7.04627	4.23169e-21	2.61708e-20	Carboxyl_methyltransferase_(AHRD_V1_****_Q70T29_BIXOR);_contains_Interpro_domain(s)__IPR005299__SAM_dependent_carboxyl_methyltransferase_
Solyc12g098600.1	166.389	7.0406	2.46337e-45	2.96272e-44	UDP-glucosyltransferase_family_1_protein_(AHRD_V1_***-_C6KI44_CITSI);_contains_Interpro_domain(s)__IPR002213__UDP-glucuronosyl/UDP-glucosyltransferase_
Solyc08g006730.1	58.0443	7.02558	5.96103e-21	3.66678e-20	N-acetyltransferase_(AHRD_V1_***-_B6SUK9_MAIZE);_contains_Interpro_domain(s)__IPR000182__GCN5-related_N-acetyltransferase_
Solyc07g007250.2	57.6092	7.0098	8.46009e-21	5.17621e-20	Metallocarboxypeptidase_inhibitor_(AHRD_V1_***-_MCPI_SOLLC);_contains_Interpro_domain(s)__IPR004231__Proteinase_inhibitor_I37,_carboxypeptidase_A_
Solyc02g065780.1	225.521	7.00884	2.27184e-59	3.51553e-58	Unknown_Protein_(AHRD_V1)
Solyc12g010020.1	54.3928	6.93834	2.84118e-20	1.70291e-19	Leucyl_aminopeptidase_(AHRD_V1_***-_D7DWG6_NOSA0);_contains_Interpro_domain(s)__IPR011356__Peptidase_M17,_leucyl_aminopeptidase_
Solyc10g075100.1	2206.68	6.91686	0	0	Non-specific_lipid-transfer_protein_(AHRD_V1_****_Q4A1N1_SOLLC);_contains_Interpro_domain(s)__IPR000528__Plant_lipid_transfer_protein/Par_allergen_
Solyc01g111270.2	753.655	6.86063	2.65253e-189	1.37081e-187	Armadillo/beta-catenin_repeat_family_protein_(AHRD_V1_***-_D7MDH4_ARALY);_contains_Interpro_domain(s)__IPR011989__Armadillo-like_helical_
Solyc03g111290.1	49.5343	6.82554	1.81482e-19	1.05293e-18	Cytochrome_P450
Solyc00g272810.1	67.8148	6.8225	6.82333e-24	4.69498e-23	N-acetyltransferase_(AHRD_V1_***-_B6SUK9_MAIZE);_contains_Interpro_domain(s)__IPR000182__GCN5-related_N-acetyltransferase_
Solyc10g050110.1	83.6812	6.78003	5.84965e-28	4.59794e-27	LRR_receptor-like_serine/threonine-protein_kinase,_RLP
Solyc07g062480.1	101.711	6.77988	1.79326e-32	1.59705e-31	S-locus_glycoprotein_(Fragment)_(AHRD_V1_*---_Q84KU4_BRAOL);_contains_Interpro_domain(s)__IPR001480__Curculin-like_(mannose-binding)_lectin_
Solyc01g095620.2	189.059	6.76114	2.1593e-54	3.08673e-53	UDP-glucosyltransferase_(AHRD_V1_**-*_B8QI32_9MAGN);_contains_Interpro_domain(s)__IPR002213__UDP-glucuronosyl/UDP-glucosyltransferase_
Solyc09g007520.2	99.1679	6.74813	5.11559e-32	4.49878e-31	Peroxidase_(AHRD_V1_****_C1KA92_POPTR);_contains_Interpro_domain(s)__IPR000823__Plant_peroxidase_
Solyc06g061280.2	180.676	6.69709	2.50489e-53	3.51379e-52	Cinnamoyl-CoA_reductase-like_protein_(AHRD_V1_****_Q9M0B3_ARATH);_contains_Interpro_domain(s)__IPR016040__NAD(P)-binding_domain_
Solyc04g072000.2	43.6764	6.66917	2.25538e-18	1.24734e-17	Chitinase_(AHRD_V1_***-_D0QU15_LACSA);_contains_Interpro_domain(s)__IPR016283__Glycoside_hydrolase,_family_19_
Solyc06g060760.2	436.196	6.64078	5.47678e-118	1.72944e-116	Aquaporin_(AHRD_V1_***-_Q39956_HELAN);_contains_Interpro_domain(s)__IPR012269__Aquaporin_
Solyc08g079870.1	189.983	6.63761	7.58761e-56	1.10794e-54	Subtilisin-like_protease_(AHRD_V1_**--_Q9LWA3_SOLLC);_contains_Interpro_domain(s)__IPR015500__Peptidase_S8,_subtilisin-related__IPR000209__Peptidase_S8_and_S53,_subtilisin,_kexin,_sedolisin_
Solyc12g017960.1	42.1926	6.62321	4.76459e-18	2.59872e-17	Unknown_Protein_(AHRD_V1)
Solyc07g043500.1	42.2556	6.62309	4.89562e-18	2.66676e-17	UDP-glucosyltransferase_(AHRD_V1_***-_Q8LKG3_STERE);_contains_Interpro_domain(s)__IPR002213__UDP-glucuronosyl/UDP-glucosyltransferase_
Solyc10g079410.1	41.9502	6.61846	5.04345e-18	2.74532e-17	Patatin-like_phospholipase_domain-containing_protein_c_(AHRD_V1_*---_B6K1H8_SCHJY);_contains_Interpro_domain(s)__IPR006689__ARF/SAR_superfamily_
Solyc10g005550.1	41.1124	6.59487	7.17943e-18	3.88758e-17	Myb-related_transcription_factor_(AHRD_V1_*--*_A7ULI0_DATME);_contains_Interpro_domain(s)__IPR015495__Myb_transcription_factor_
Solyc03g005780.1	40.7745	6.58448	8.44198e-18	4.56215e-17	Chlorophyll_a-b_binding_protein_3C-like_(AHRD_V1_****_Q2XTE0_SOLTU);_contains_Interpro_domain(s)__IPR001344__Chlorophyll_A-B_binding_protein_
Solyc01g105650.2	40.6662	6.57705	9.78686e-18	5.27583e-17	1-aminocyclopropane-1-carboxylate_oxidase_(AHRD_V1_**--_ACCO_MUSAC);_contains_Interpro_domain(s)__IPR005123__Oxoglutarate_and_iron-dependent_oxygenase_
Solyc03g096290.2	1761.07	6.54861	0	0	Aquaporin-like_protein_(AHRD_V1_***-_Q8W1A9_PETHY);_contains_Interpro_domain(s)__IPR012269__Aquaporin_
Solyc02g086530.2	161.286	6.53799	2.30621e-50	3.05579e-49	Alpha-galactosidase_(AHRD_V1_**--_C0NUM4_AJECG);_contains_Interpro_domain(s)__IPR008811__Raffinose_synthase_
Solyc12g006050.1	54.4616	6.53088	2.01867e-21	1.26389e-20	Nitrate_transporter_(AHRD_V1_***-_Q8LG02_ARATH);_contains_Interpro_domain(s)__IPR000109__TGF-beta_receptor,_type_I/II_extracellular_region_
Solyc12g011450.1	310.202	6.5232	5.86728e-91	1.39819e-89	Chlorophyll_a-b_binding_protein_13,_chloroplastic_(AHRD_V1_***-_CB23_SOLLC);_contains_Interpro_domain(s)__IPR001344__Chlorophyll_A-B_binding_protein_
Solyc03g116200.1	38.6924	6.51361	2.63982e-17	1.3954e-16	Chitin-binding_lectin_(AHRD_V1_***-_B3XYC5_SOLLC)
Solyc01g090790.2	82.502	6.49905	2.85678e-29	2.34105e-28	BHLH_transcription_factor_(AHRD_V1_*-**_B6TXR4_MAIZE);_contains_Interpro_domain(s)__IPR001092__Basic_helix-loop-helix_dimerisation_region_bHLH_
Solyc03g034370.1	778.075	6.49709	1.17919e-218	7.04825e-217	Unknown_Protein_(AHRD_V1)
Solyc04g050620.2	139.673	6.47596	5.22662e-45	6.22417e-44	Cytochrome_P450
Solyc09g090180.1	79.5169	6.44376	1.11611e-28	8.98046e-28	Light-dependent_short_hypocotyls_1_(AHRD_V1_***-_D7M6V0_ARALY);_contains_Interpro_domain(s)__IPR006936__Protein_of_unknown_function_DUF640_
Solyc10g075070.1	5477.05	6.41056	0	0	Non-specific_lipid-transfer_protein_(AHRD_V1_***-_A7UGG9_SOLTU);_contains_Interpro_domain(s)__IPR013770__Plant_lipid_transfer_protein_and_hydrophobic_protein,_helical_
Solyc06g009770.1	50.0617	6.4086	2.39186e-20	1.43756e-19	Binding_protein_(AHRD_V1_***-_D7LT81_ARALY)
Solyc06g082240.2	34.9771	6.38866	1.6932e-16	8.6173e-16	Laccase-13_(AHRD_V1_***-_D7LZX9_ARALY);_contains_Interpro_domain(s)__IPR017761__Laccase_
Solyc03g006100.2	117.597	6.38491	2.06779e-39	2.18818e-38	Receptor_like_kinase,_RLK
Solyc11g010250.1	62.2764	6.38477	3.49912e-24	2.4253e-23	Avr9/Cf-9_rapidly_elicited_protein_75_(AHRD_V1_***-_Q9FQY9_TOBAC)
Solyc02g071010.1	75.8333	6.38243	5.08082e-28	4.0023e-27	Chlorophyll_a/b_binding_protein_(AHRD_V1_****_Q41422_SOLTU);_contains_Interpro_domain(s)__IPR001344__Chlorophyll_A-B_binding_protein_
Solyc09g090980.2	4646.64	6.37404	0	0	Major_allergen_Mal_d_1_(AHRD_V1_***-_Q84LA7_MALDO);_contains_Interpro_domain(s)__IPR000916__Bet_v_I_allergen_
Solyc05g054890.2	34.2898	6.36135	2.57887e-16	1.30303e-15	ABC_transporter_G_family_member_1_(AHRD_V1_****_AB1G_ARATH);_contains_Interpro_domain(s)__IPR013525__ABC-2_type_transporter_
Solyc07g063350.2	60.7634	6.35342	7.18049e-24	4.92982e-23	COP1-Interacting_ProteinI_7_(CIP7)_(Fragment)_(AHRD_V1_*-*-_Q7GDB1_ARATH)
Solyc01g091000.2	32.8353	6.3135	4.88619e-16	2.43996e-15	Zinc_ion_binding_protein_(AHRD_V1_**-*_D7KGI2_ARALY);_contains_Interpro_domain(s)__IPR006734__Protein_of_unknown_function_DUF597_
Solyc02g065570.1	32.8328	6.31127	5.13124e-16	2.55939e-15	DVL1_(AHRD_V1_**--_Q6X5V0_ARATH);_contains_Interpro_domain(s)__IPR012552__DVL_
Solyc02g079280.2	32.8554	6.31041	5.25628e-16	2.61935e-15	MYB_transcription_factor_(AHRD_V1_**-*_Q9LDR8_ARATH);_contains_Interpro_domain(s)__IPR015495__Myb_transcription_factor_
Solyc12g036470.1	45.6728	6.30495	1.11979e-19	6.55634e-19	Transcription_factor_(AHRD_V1_*-*-_D6MKM4_9ASPA);_contains_Interpro_domain(s)__IPR011598__Helix-loop-helix_DNA-binding_
Solyc12g014420.1	198.28	6.28324	1.2077e-63	1.99969e-62	Glucan_endo-1_3-beta-glucosidase_A6_(AHRD_V1_***-_B6TIF7_MAIZE);_contains_Interpro_domain(s)__IPR000490__Glycoside_hydrolase,_family_17_
Solyc05g052280.2	69.6706	6.26972	8.21217e-27	6.22117e-26	Peroxidase_(AHRD_V1_***-_B9VRK9_CAPAN);_contains_Interpro_domain(s)__IPR002016__Haem_peroxidase,_plant/fungal/bacterial_
Solyc00g187050.2	31.3467	6.25206	1.20392e-15	5.9008e-15	Leucyl_aminopeptidase_(AHRD_V1_***-_D7DWG6_NOSA0);_contains_Interpro_domain(s)__IPR011356__Peptidase_M17,_leucyl_aminopeptidase_
Solyc06g060560.2	66.3125	6.20219	4.15415e-26	3.07212e-25	Pentatricopeptide_repeat-containing_protein_(AHRD_V1_*---_D7ME07_ARALY)
Solyc12g009220.1	30.1305	6.19661	2.7471e-15	1.32056e-14	Jasmonate_ZIM-domain_protein_1_(AHRD_V1_**--_A7XXZ0_SOLLC);_contains_Interpro_domain(s)__IPR010399__Tify_
Solyc10g007280.2	53.7832	6.19245	2.17501e-22	1.41555e-21	AAA-ATPase_(AHRD_V1_**-*_C3TX92_BRASY);_contains_Interpro_domain(s)__IPR003959__ATPase,_AAA-type,_core_
Solyc09g064750.2	41.655	6.18398	8.99057e-19	5.0597e-18	Unknown_Protein_(AHRD_V1)
Solyc02g084850.2	89.294	6.17572	6.37679e-33	5.72359e-32	Unknown_Protein_(AHRD_V1);_contains_Interpro_domain(s)__IPR000167__Dehydrin_
Solyc02g090930.2	135.581	6.17024	2.67538e-47	3.36075e-46	Lipase_(AHRD_V1_***-_Q5S8F1_RICCO);_contains_Interpro_domain(s)__IPR002921__Lipase,_class_3_
Solyc07g052980.2	53.1615	6.16519	5.94798e-22	3.80954e-21	Xyloglucan_endotransglucosylase/hydrolase_5_(AHRD_V1_****_C0IRH8_MALDO);_contains_Interpro_domain(s)__IPR016455__Xyloglucan_endotransglucosylase/hydrolase_
Solyc12g044950.1	40.6434	6.15266	1.69879e-18	9.44315e-18	Omega-6_fatty_acid_desaturase_(AHRD_V1_****_Q461Q1_HEVBR);_contains_Interpro_domain(s)__IPR005804__Fatty_acid_desaturase,_type_1_
Solyc05g009310.2	75.7094	6.15232	3.72229e-29	3.04001e-28	Zinc_finger_protein_CONSTANS-LIKE_16_(AHRD_V1_**--_B6TEI1_MAIZE);_contains_Interpro_domain(s)__IPR010402__CCT_domain_
Solyc03g115940.2	221.945	6.1141	1.75876e-74	3.43186e-73	Dof_zinc_finger_protein_(AHRD_V1_***-_C4B6D7_IPOBA);_contains_Interpro_domain(s)__IPR003851__Zinc_finger,_Dof-type_
Solyc01g108490.2	117.16	6.09298	1.85178e-42	2.07249e-41	Serine_carboxypeptidase_1_(AHRD_V1_****_B6SW38_MAIZE);_contains_Interpro_domain(s)__IPR001563__Peptidase_S10,_serine_carboxypeptidase_
Solyc02g093420.2	49.6112	6.07186	3.35131e-21	2.08387e-20	NAC_domain_class_transcription_factor_(AHRD_V1_*-**_D9ZJ99_MALDO);_contains_Interpro_domain(s)__IPR003441__No_apical_meristem_(NAM)_protein_
Solyc01g097280.2	27.0672	6.06784	1.54162e-14	7.11822e-14	Chitinase_(Fragment)_(AHRD_V1_*---_B8QVF0_ZEAMP);_contains_Interpro_domain(s)__IPR000726__Glycoside_hydrolase,_family_19,_catalytic__IPR001153__Barwin_
Solyc02g077590.1	653.594	6.06067	4.06954e-107	1.16809e-105	Homeobox-leucine_zipper-like_protein_(AHRD_V1_*-*-_Q3HRT1_PICGL);_contains_Interpro_domain(s)__IPR001356__Homeobox_
Solyc05g006830.2	69.5155	6.03267	8.70493e-28	6.7956e-27	Thioredoxin_H_(AHRD_V1_***-_Q4U0W0_NICAL);_contains_Interpro_domain(s)__IPR015467__Thioredoxin,_core_
Solyc11g069020.1	58.3065	6.01885	3.02629e-24	2.1016e-23	Cc-nbs-lrr,_resistance_protein
Solyc03g116770.2	25.8923	6.01471	3.07976e-14	1.40181e-13	DNA-binding_protein-like_protein_(AHRD_V1_***-_Q9LKB6_ARATH)
Solyc12g011040.1	25.9125	6.01387	3.14602e-14	1.43137e-13	Lipoxygenase_(AHRD_V1_***-_O24370_SOLTU);_contains_Interpro_domain(s)__IPR001246__Lipoxygenase,_plant_
Solyc03g005770.1	404.228	5.99676	1.38504e-134	4.88401e-133	Chlorophyll_a-b_binding_protein_3C-like_(AHRD_V1_****_Q2XTE0_SOLTU);_contains_Interpro_domain(s)__IPR001344__Chlorophyll_A-B_binding_protein_
Solyc09g091000.2	383.276	5.99663	6.01048e-127	2.02118e-125	Major_allergen_Mal_d_1_(AHRD_V1_***-_Q84LA7_MALDO);_contains_Interpro_domain(s)__IPR000916__Bet_v_I_allergen_
Solyc12g005720.1	87.8147	5.98366	5.22683e-34	4.83504e-33	Cysteine-rich_receptor-like_protein_kinase_(AHRD_V1_***-_C6ZRS1_SOYBN);_contains_Interpro_domain(s)__IPR002902__Protein_of_unknown_function_DUF26_
Solyc03g112760.2	202.489	5.98244	8.68043e-71	1.61557e-69	Unknown_Protein_(AHRD_V1)
Solyc05g006220.2	35.5099	5.9798	2.80731e-17	1.4807e-16	IAA-amino_acid_hydrolase_(AHRD_V1_****_D5FTH2_POPTO);_contains_Interpro_domain(s)__IPR017439__Peptidase_M20D,_mername-AA028/carboxypeptidase_Ss1_
Solyc08g079550.1	25.0796	5.97059	5.63681e-14	2.53703e-13	HAT_family_dimerisation_domain_containing_protein_(AHRD_V1_*-*-_Q2QMZ1_ORYSJ)
Solyc03g007790.2	35.375	5.9644	4.30087e-17	2.25317e-16	Receptor-like_protein_kinase_(AHRD_V1_****_Q9FLV4_ARATH);_contains_Interpro_domain(s)__IPR002290__Serine/threonine_protein_kinase_
Solyc04g071090.2	86.152	5.95669	1.49713e-33	1.36518e-32	Unknown_Protein_(AHRD_V1)
Solyc01g073640.2	766.143	5.94801	2.64817e-247	1.85261e-245	Uncharacterized_oxidoreductase_Mb1385_(AHRD_V1_***-_Y1385_MYCBO);_contains_Interpro_domain(s)__IPR002347__Glucose/ribitol_dehydrogenase_
Solyc08g008610.2	24.5444	5.94636	7.60946e-14	3.40097e-13	Hydrolase_alpha/beta_fold_family_protein_(AHRD_V1_***-_D7M8X4_ARALY);_contains_Interpro_domain(s)__IPR000073__Alpha/beta_hydrolase_fold-1_
Solyc09g075820.2	85.7216	5.94156	1.36517e-32	1.2178e-31	Solute_carrier_family_2,_facilitated_glucose_transporter_member_3_(AHRD_V1_***-_GTR3_CANFA);_contains_Interpro_domain(s)__IPR003663__Sugar/inositol_transporter_
Solyc05g007180.2	34.4224	5.92989	7.43335e-17	3.84973e-16	Homeobox-leucine_zipper-like_protein_(AHRD_V1_*-*-_Q3HRT1_PICGL);_contains_Interpro_domain(s)__IPR003106__Leucine_zipper,_homeobox-associated_
Solyc09g008670.2	24.0236	5.91946	1.07871e-13	4.78383e-13	Threonine_ammonia-lyase_biosynthetic_(AHRD_V1_****_B1XNT1_SYNP2);_contains_Interpro_domain(s)__IPR000634__Serine/threonine_dehydratase,_pyridoxal-phosphate-binding_site__IPR005787__Threonine_dehydratase_I_
Solyc09g097960.2	133.407	5.91024	5.08879e-49	6.61391e-48	Aldo/keto_reductase_family_protein_(AHRD_V1_**--_D7KWQ9_ARALY);_contains_Interpro_domain(s)__IPR001395__Aldo/keto_reductase_
Solyc03g123630.2	2064.54	5.88293	0	0	Pectinesterase_(AHRD_V1_***-_Q564D7_SOLLC);_contains_Interpro_domain(s)__IPR000070__Pectinesterase,_catalytic_
Solyc05g052680.1	605.899	5.88055	1.71617e-203	9.50093e-202	Hydroxycinnamoyl_transferase_(AHRD_V1_**-*_D2XJ64_9MAGN);_contains_Interpro_domain(s)__IPR003480__Transferase_
Solyc02g090350.2	81.638	5.87738	1.80443e-32	1.60634e-31	Cytochrome_P450
Solyc05g053610.2	23.1924	5.86877	2.14117e-13	9.33949e-13	ATP-binding_cassette_transporter_(AHRD_V1_***-_D8RL93_SELML);_contains_Interpro_domain(s)__IPR013525__ABC-2_type_transporter_
Solyc01g097770.2	263.67	5.86827	9.21452e-93	2.24251e-91	Serine/threonine_protein_kinase_(AHRD_V1_*-**_D2V878_NAEGR);_contains_Interpro_domain(s)__IPR002290__Serine/threonine_protein_kinase_
Solyc09g075940.2	23.0623	5.86216	2.31414e-13	1.00677e-12	Primary_amine_oxidase_(AHRD_V1_***-_B9RSR2_RICCO);_contains_Interpro_domain(s)__IPR000269__Copper_amine_oxidase_
Solyc06g034290.2	593.524	5.84849	1.65131e-198	9.00439e-197	Glycerol-3-phosphate_transporter_(AHRD_V1_****_A0PYC4_CLONN);_contains_Interpro_domain(s)__IPR016196__Major_facilitator_superfamily,_general_substrate_transporter_
Solyc02g071610.2	59.97	5.83621	1.28955e-25	9.39295e-25	GDSL_esterase/lipase_At5g45670_(AHRD_V1_***-_GDL82_ARATH);_contains_Interpro_domain(s)__IPR001087__Lipase,_GDSL_
Solyc05g050130.2	125.947	5.83236	1.1568e-47	1.46074e-46	Acidic_chitinase_(AHRD_V1_**--_Q71HN4_FICAW);_contains_Interpro_domain(s)__IPR001223__Glycoside_hydrolase,_family_18,_catalytic_domain_
Solyc03g044740.2	31.7591	5.83118	3.11004e-16	1.56741e-15	Methyl_jasmonate_esterase_(AHRD_V1_**-*_Q56SE1_SOLTU);_contains_Interpro_domain(s)__IPR000073__Alpha/beta_hydrolase_fold-1_
Solyc11g021060.1	21.9903	5.80193	4.95808e-13	2.11973e-12	Proteinase_inhibitor_(AHRD_V1_***-_Q40378_NICAL);_contains_Interpro_domain(s)__IPR003465__Proteinase_inhibitor_I20,_Pin2_
Solyc09g008560.2	95.8834	5.79999	1.14589e-37	1.16883e-36	1-aminocyclopropane-1-carboxylate_oxidase_(AHRD_V1_**--_ACCO_MUSAC);_contains_Interpro_domain(s)__IPR005123__Oxoglutarate_and_iron-dependent_oxygenase_
Solyc01g010180.2	334.592	5.798	1.05044e-115	3.24638e-114	Unknown_Protein_(AHRD_V1)
Solyc09g014480.1	21.8098	5.79765	5.05632e-13	2.1613e-12	Polygalacturonase_inhibitor_protein_(AHRD_V1_***-_Q40160_SOLLC);_contains_Interpro_domain(s)__IPR013210__Leucine-rich_repeat,_N-terminal_
Solyc03g083480.2	21.9288	5.78808	6.26625e-13	2.66279e-12	Receptor-like_kinase_(AHRD_V1_*-*-_Q9LL53_ORYSA)
Solyc11g072600.1	85.3938	5.77964	5.12219e-34	4.74026e-33	AP2-like_ethylene-responsive_transcription_factor_At1g79700_(AHRD_V1_*---_AP2L3_ARATH);_contains_Interpro_domain(s)__IPR001471__Pathogenesis-related_transcriptional_factor_and_ERF,_DNA-binding_
Solyc06g051940.2	94.0432	5.77667	4.14055e-37	4.15718e-36	Protein_phosphatase_2C_(AHRD_V1_****_A1IGC7_TOBAC);_contains_Interpro_domain(s)__IPR015655__Protein_phosphatase_2C_
Solyc08g005960.1	30.5802	5.77354	7.49164e-16	3.7095e-15	Cortical_cell-delineating_protein_(AHRD_V1_*---_B6U436_MAIZE);_contains_Interpro_domain(s)__IPR013770__Plant_lipid_transfer_protein_and_hydrophobic_protein,_helical_
Solyc03g097870.2	66.4323	5.76403	1.16885e-27	9.05973e-27	MtN3-like_protein_(AHRD_V1_**--_Q9LUE3_ARATH);_contains_Interpro_domain(s)__IPR018179__RAG1-activating_protein_1_homologue_
Solyc04g008100.1	39.2494	5.75588	1.2849e-18	7.1773e-18	U-box_domain-containing_protein_(AHRD_V1_***-_D7MID4_ARALY);_contains_Interpro_domain(s)__IPR003613__U_box_domain_
Solyc03g117980.2	405.195	5.75578	2.79104e-140	1.02749e-138	Respiratory_burst_oxidase-like_protein_(AHRD_V1_****_C1IHQ9_9ROSI);_contains_Interpro_domain(s)__IPR013121__Ferric_reductase,_NAD_binding_
Solyc10g054840.1	21.3233	5.75427	9.36375e-13	3.93828e-12	Aquaporin_(AHRD_V1_***-_C8CE50_FRAAN);_contains_Interpro_domain(s)__IPR000425__Major_intrinsic_protein_
Solyc08g082110.2	48.0844	5.75208	1.18217e-21	7.4682e-21	WRKY_transcription_factor-30_(AHRD_V1_****_B6VB04_CAPAN);_contains_Interpro_domain(s)__IPR003657__DNA-binding_WRKY_
Solyc08g065420.2	20.9552	5.74576	9.67857e-13	4.0644e-12	BEL1-like_homeodomain_protein_3_(AHRD_V1_*---_BLH3_ARATH);_contains_Interpro_domain(s)__IPR006563__POX_
Solyc06g054540.2	47.5083	5.73996	1.8203e-21	1.14199e-20	CHY_zinc_finger_family_protein_expressed_(AHRD_V1_***-_Q2QP88_ORYSJ);_contains_Interpro_domain(s)__IPR008913__Zinc_finger,_CHY-type_
Solyc04g008040.2	29.4142	5.73237	1.36857e-15	6.69122e-15	microtubule_associated_protein_Type_1_(AHRD_V1_**-*_Q9C9X0_ARATH);_contains_Interpro_domain(s)__IPR009768__Myosin_II_heavy_chain-like_
Solyc02g093890.1	116.755	5.72986	2.92314e-45	3.50987e-44	Unknown_Protein_(AHRD_V1)
Solyc09g074630.2	46.8662	5.72684	1.47699e-21	9.29826e-21	Phototropic-responsive_NPH3_family_protein_(AHRD_V1_**--_D7KCA4_ARALY);_contains_Interpro_domain(s)__IPR004249__NPH3_
Solyc01g102890.2	20.4596	5.71561	1.39572e-12	5.79739e-12	Germin-like_protein_4_(AHRD_V1_***-_A8QK90_VITVI);_contains_Interpro_domain(s)__IPR014710__RmlC-like_jelly_roll_fold_
Solyc00g071180.2	20.602	5.71345	1.52203e-12	6.3016e-12	Cysteine_proteinase_inhibitor_(AHRD_V1_*-**_Q2VY67_9ERIC);_contains_Interpro_domain(s)__IPR000010__Proteinase_inhibitor_I25,_cystatin_
Solyc01g087810.2	28.9485	5.70561	1.94745e-15	9.4472e-15	Subtilisin-like_protease_(AHRD_V1_**--_O82777_SOLLC);_contains_Interpro_domain(s)__IPR015500__Peptidase_S8,_subtilisin-related_
Solyc04g009050.2	300.176	5.68491	3.03901e-109	8.97147e-108	Os01g0498200_protein_(Fragment)_(AHRD_V1_*-*-_Q0JMJ0_ORYSJ)
Solyc03g020050.2	20.1166	5.68266	2.20845e-12	9.04031e-12	Proteinase_inhibitor_II_(AHRD_V1_***-_B3F0C1_TOBAC);_contains_Interpro_domain(s)__IPR003465__Proteinase_inhibitor_I20,_Pin2_
Solyc12g006850.1	19.9437	5.67954	2.20188e-12	9.01682e-12	Potassium_channel_(AHRD_V1_***-_Q9LEG6_SOLLC);_contains_Interpro_domain(s)__IPR002110__Ankyrin_
Solyc04g071100.1	45.184	5.67344	4.55168e-21	2.81258e-20	Unknown_Protein_(AHRD_V1)
Solyc02g085630.2	19.9802	5.67184	2.53534e-12	1.03357e-11	Homeobox-leucine_zipper-like_protein_(AHRD_V1_*-*-_Q3HRT1_PICGL);_contains_Interpro_domain(s)__IPR001356__Homeobox_
Solyc08g075490.2	103.008	5.65316	2.83511e-41	3.12479e-40	Carotenoid_cleavage_dioxygenase_4B
Solyc03g111810.2	44.3043	5.6454	8.56578e-21	5.23941e-20	Sieve_element-occluding_protein_3_(AHRD_V1_**--_B5THF7_MEDTR)
Solyc06g068620.2	84.8553	5.62876	7.02261e-35	6.63731e-34	Unknown_Protein_(AHRD_V1)
Solyc05g056170.2	68.2317	5.62563	4.51123e-29	3.67331e-28	Phenylalanine_ammonia-lyase_(AHRD_V1_****_Q50EX7_PETHY);_contains_Interpro_domain(s)__IPR005922__Phenylalanine_ammonia-lyase_
Solyc02g093180.2	35.3921	5.62438	1.04813e-17	5.63904e-17	N-hydroxycinnamoyl/benzoyltransferase_3_(AHRD_V1_**--_Q00M87_SOYBN);_contains_Interpro_domain(s)__IPR003480__Transferase_
Solyc01g086660.2	91.2817	5.59244	1.20781e-36	1.20322e-35	Unknown_Protein_(AHRD_V1)
Solyc12g010030.1	18.1342	5.56277	8.51943e-12	3.37504e-11	Leucyl_aminopeptidase_(AHRD_V1_***-_Q064Z0_9SYNE);_contains_Interpro_domain(s)__IPR000819__Peptidase_M17,_leucyl_aminopeptidase,_C-terminal_
Solyc02g079510.2	57.2082	5.56028	1.33556e-25	9.72479e-25	Peroxidase_(AHRD_V1_****_Q50LG4_TOBAC);_contains_Interpro_domain(s)__IPR019793__Peroxidases_heam-ligand_binding_site__IPR019794__Peroxidase,_active_site__IPR002016__Haem_peroxidase,_plant/fungal/bacterial_
Solyc01g079300.2	41.4108	5.55983	5.03852e-20	2.99517e-19	Stachyose_synthase_(AHRD_V1_**--_Q8RW08_9LAMI);_contains_Interpro_domain(s)__IPR008811__Raffinose_synthase_
Solyc12g010910.1	57.2041	5.55897	1.34529e-25	9.78912e-25	Lipase_(Fragment)_(AHRD_V1_***-_Q9ZTW1_DIACA);_contains_Interpro_domain(s)__IPR002921__Lipase,_class_3_
Solyc00g247300.2	110.593	5.54301	7.84669e-45	9.3188e-44	Cytochrome_P450
Solyc08g080670.1	41.1615	5.54041	8.13735e-20	4.79665e-19	Osmotin-like_protein_(Fragment)_(AHRD_V1_**--_Q6TGR8_SOLTU);_contains_Interpro_domain(s)__IPR001938__Thaumatin,_pathogenesis-related_
Solyc02g071440.2	33.353	5.53988	5.08595e-17	2.65232e-16	1-aminocyclopropane-1-carboxylate_oxidase_1_(AHRD_V1_**--_ACCO1_MALDO);_contains_Interpro_domain(s)__IPR005123__Oxoglutarate_and_iron-dependent_oxygenase_
Solyc08g006750.2	17.806	5.53157	1.26687e-11	4.97262e-11	Decarboxylase_family_protein_(AHRD_V1_***-_B1ILJ6_CLOBK);_contains_Interpro_domain(s)__IPR002129__Pyridoxal_phosphate-dependent_decarboxylase_
Solyc10g006720.2	70.9745	5.52316	2.15731e-30	1.81502e-29	Serine/threonine-protein_kinase_receptor_(AHRD_V1_****_B6U2B7_MAIZE);_contains_Interpro_domain(s)__IPR002290__Serine/threonine_protein_kinase_
Solyc02g093270.2	718.896	5.5073	1.63277e-257	1.20421e-255	Caffeoyl-CoA_O-methyltransferase_(AHRD_V1_****_A8IFQ7_SOLLC);_contains_Interpro_domain(s)__IPR002935__O-methyltransferase,_family_3_
Solyc07g009380.2	280.695	5.50188	3.8904e-104	1.07416e-102	Xyloglucan_endotransglucosylase/hydrolase_2_(AHRD_V1_****_Q8GTJ0_MALDO);_contains_Interpro_domain(s)__IPR016455__Xyloglucan_endotransglucosylase/hydrolase__IPR008263__Glycoside_hydrolase,_family_16,_active_site_
Solyc02g077330.2	17.3127	5.49341	1.97517e-11	7.66842e-11	GDSL_esterase/lipase_At5g45950_(AHRD_V1_***-_GDL85_ARATH);_contains_Interpro_domain(s)__IPR001087__Lipase,_GDSL_
Solyc04g054950.2	24.209	5.47057	5.9486e-14	2.67183e-13	Tropinone_reductase_I_(AHRD_V1_**--_Q8VXN5_CALSE);_contains_Interpro_domain(s)__IPR002347__Glucose/ribitol_dehydrogenase_
Solyc02g087840.2	31.6345	5.46751	1.43443e-16	7.32601e-16	Homeobox-leucine_zipper-like_protein_(AHRD_V1_*-*-_Q3HRT1_PICGL);_contains_Interpro_domain(s)__IPR001356__Homeobox_
Solyc12g055840.1	399.318	5.46328	2.62244e-70	4.84762e-69	Glucan_endo-1_3-beta-glucosidase_7_(AHRD_V1_***-_B6T478_MAIZE);_contains_Interpro_domain(s)__IPR000490__Glycoside_hydrolase,_family_17_
Solyc01g096420.2	31.7124	5.45454	2.56376e-16	1.2957e-15	Predicted_NADPH-dependent_FMN_reductase_(AHRD_V1_***-_Q0W0S0_UNCMA);_contains_Interpro_domain(s)__IPR005025__NADPH-dependent_FMN_reductase_
Solyc06g009290.2	46.0155	5.45344	1.64136e-21	1.03181e-20	Lipid_A_export_ATP-binding/permease_protein_msbA_(AHRD_V1_*---_MSBA_SYNAS);_contains_Interpro_domain(s)__IPR003439__ABC_transporter-like_
Solyc03g097600.2	277.213	5.44776	7.21987e-104	1.98588e-102	MtN3-like_protein_(AHRD_V1_**--_Q9LUE3_ARATH);_contains_Interpro_domain(s)__IPR018179__RAG1-activating_protein_1_homologue_
Solyc09g007480.2	23.7002	5.44343	9.61484e-14	4.27529e-13	Unknown_Protein_(AHRD_V1)
Solyc09g075330.2	23.7027	5.43961	9.2887e-14	4.13281e-13	Pectinesterase_(AHRD_V1_***-_B9I9P7_POPTR);_contains_Interpro_domain(s)__IPR000070__Pectinesterase,_catalytic_
Solyc01g073890.2	31.0202	5.42991	3.40909e-16	1.71574e-15	CHP-rich_zinc_finger_protein-like_(AHRD_V1_*---_Q9FJG5_ARATH);_contains_Interpro_domain(s)__IPR011424__C1-like_
Solyc06g062920.2	59.2127	5.4294	9.88389e-27	7.45385e-26	ATP_binding_/_serine-threonine_kinase_(AHRD_V1_****_C5DB71_VITVI);_contains_Interpro_domain(s)__IPR001245__Tyrosine_protein_kinase_
Solyc07g008930.1	45.3433	5.42664	6.54019e-21	4.02077e-20	Unknown_Protein_(AHRD_V1)
Solyc01g087590.2	23.3213	5.41768	1.30612e-13	5.76884e-13	Polyamine_oxidase_(AHRD_V1_****_Q4H439_TOBAC);_contains_Interpro_domain(s)__IPR002937__Amine_oxidase_
Solyc01g007020.2	16.0926	5.41349	4.56468e-11	1.73383e-10	U-box_domain-containing_protein_(AHRD_V1_***-_D7LU64_ARALY);_contains_Interpro_domain(s)__IPR003613__U_box_domain_
Solyc08g076900.2	16.0893	5.41305	4.59222e-11	1.74368e-10	Unknown_Protein_(AHRD_V1)
Solyc08g078180.1	23.6033	5.41232	1.74454e-13	7.65704e-13	Ethylene-responsive_transcription_factor_1A_(AHRD_V1_****_A9P6A4_MEDTR);_contains_Interpro_domain(s)__IPR001471__Pathogenesis-related_transcriptional_factor_and_ERF,_DNA-binding_
Solyc06g060620.2	37.1884	5.41139	9.26564e-19	5.20911e-18	Nitrate_transporter_(AHRD_V1_****_Q852P5_TOBAC);_contains_Interpro_domain(s)__IPR000109__TGF-beta_receptor,_type_I/II_extracellular_region_
Solyc06g073830.1	23.3551	5.40612	2.03754e-13	8.89816e-13	Calmodulin-like_protein_(AHRD_V1_***-_Q0VJ70_DATME);_contains_Interpro_domain(s)__IPR011992__EF-Hand_type_
Solyc09g098510.2	607.459	5.40575	1.04996e-221	6.36323e-220	Unknown_Protein_(AHRD_V1);_contains_Interpro_domain(s)__IPR006706__Extensin-like_region_
Solyc10g005320.2	15.7093	5.38096	6.60597e-11	2.48489e-10	Tryptophan_synthase_beta_chain_1_(AHRD_V1_****_Q0WUI8_ARATH);_contains_Interpro_domain(s)__IPR006654__Tryptophan_synthase,_beta_chain_
Solyc01g096510.2	22.4898	5.37688	2.33072e-13	1.01358e-12	Sigma_factor_binding_protein_1_(AHRD_V1_*-*-_D1MWZ4_CITLA);_contains_Interpro_domain(s)__IPR008889__VQ_
Solyc06g010250.2	15.7173	5.3727	7.50052e-11	2.81409e-10	Nitrate_transporter_(AHRD_V1_****_A5JUX2_9ROSI);_contains_Interpro_domain(s)__IPR016196__Major_facilitator_superfamily,_general_substrate_transporter_
Solyc02g068620.1	15.5945	5.37183	7.2551e-11	2.72436e-10	Unknown_Protein_(AHRD_V1)
Solyc02g055440.2	201.225	5.36744	2.5817e-79	5.3141e-78	Genomic_DNA_chromosome_3_P1_clone_MPN9_(AHRD_V1_***-_Q9LT28_ARATH)
Solyc05g056050.2	42.9915	5.36604	5.7768e-21	3.55647e-20	Chlorophyll_a-b_binding_protein_6A,_chloroplastic_(AHRD_V1_***-_CB11_SOLLC);_contains_Interpro_domain(s)__IPR001344__Chlorophyll_A-B_binding_protein_
Solyc09g090990.2	77.3501	5.36288	1.57979e-33	1.43994e-32	Major_allergen_Mal_d_1_(AHRD_V1_***-_Q43550_MALDO);_contains_Interpro_domain(s)__IPR000916__Bet_v_I_allergen_
Solyc03g020060.2	185.462	5.35093	1.26699e-73	2.45466e-72	Proteinase_inhibitor_II_(AHRD_V1_***-_Q3S483_SOLTU);_contains_Interpro_domain(s)__IPR003465__Proteinase_inhibitor_I20,_Pin2_
Solyc03g097590.2	15.5137	5.34902	1.00071e-10	3.72369e-10	MtN3-like_protein_(AHRD_V1_**--_Q9LUE3_ARATH);_contains_Interpro_domain(s)__IPR018179__RAG1-activating_protein_1_homologue_
Solyc04g071890.2	1275.65	5.34398	0	0	Peroxidase_4_(AHRD_V1_****_B7UCP4_LITCN);_contains_Interpro_domain(s)__IPR002016__Haem_peroxidase,_plant/fungal/bacterial_
Solyc08g065600.1	21.7951	5.32647	5.17803e-13	2.21094e-12	Vacuolar_processing_enzyme-3_(AHRD_V1_**--_Q852T0_TOBAC);_contains_Interpro_domain(s)__IPR001096__Peptidase_C13,_legumain_
Solyc02g083930.1	14.8676	5.31028	1.41978e-10	5.22941e-10	Unknown_Protein_(AHRD_V1)
Solyc09g091670.2	41.0773	5.30747	3.39241e-20	2.0266e-19	ATP-binding_cassette_transporter_(AHRD_V1_***-_D8RL77_SELML);_contains_Interpro_domain(s)__IPR013525__ABC-2_type_transporter_
Solyc03g045070.1	14.752	5.29533	1.69014e-10	6.19169e-10	Ammonium_transporter_(AHRD_V1_****_B9HP47_POPTR);_contains_Interpro_domain(s)__IPR018047__Ammonium_transporter,_conserved_site__IPR001905__Ammonium_transporter_
Solyc02g086180.2	34.2221	5.28835	1.06945e-17	5.75088e-17	Sterol_C-5_desaturase_(AHRD_V1_****_D7FW86_ECTSI);_contains_Interpro_domain(s)__IPR006694__Fatty_acid_hydroxylase_
Solyc02g068680.1	27.8084	5.28406	4.05557e-15	1.93206e-14	CHP-rich_zinc_finger_protein-like_(AHRD_V1_**--_Q9FK70_ARATH);_contains_Interpro_domain(s)__IPR011424__C1-like_
Solyc03g111300.1	14.3963	5.27313	2.06623e-10	7.52383e-10	Cytochrome_P450
Solyc03g117270.1	14.3914	5.273	2.0676e-10	7.52758e-10	F-box_family_protein_(AHRD_V1_***-_B9HV09_POPTR);_contains_Interpro_domain(s)__IPR001810__Cyclin-like_F-box_
Solyc03g025350.2	14.3801	5.2727	2.07078e-10	7.53787e-10	Citrate_transporter_family_protein_(AHRD_V1_***-_B6U1G3_MAIZE);_contains_Interpro_domain(s)__IPR004680__Divalent_ion_symporter_
Solyc07g063600.2	33.8154	5.26998	1.3221e-17	7.07796e-17	Chlorophyll_a-b_binding_protein_13,_chloroplastic_(AHRD_V1_***-_CB23_SOLLC);_contains_Interpro_domain(s)__IPR001344__Chlorophyll_A-B_binding_protein_
Solyc05g013850.2	40.1209	5.26341	6.36648e-20	3.76708e-19	Sieve_element-occluding_protein_3_(AHRD_V1_**--_B5THF7_MEDTR)
Solyc01g087820.2	625.481	5.2604	4.22507e-238	2.87265e-236	Subtilisin-like_protease_(AHRD_V1_**--_O82777_SOLLC);_contains_Interpro_domain(s)__IPR015500__Peptidase_S8,_subtilisin-related__IPR000209__Peptidase_S8_and_S53,_subtilisin,_kexin,_sedolisin_
Solyc12g087870.1	14.2378	5.2568	2.47276e-10	8.95471e-10	Purine_permease_family_protein_(AHRD_V1_**--_D7MCV2_ARALY);_contains_Interpro_domain(s)__IPR004853__Protein_of_unknown_function_DUF250_
Solyc03g116700.2	464.442	5.25413	1.36796e-180	6.68827e-179	Blue_copper_protein_(AHRD_V1_**--_D1MWY8_CITLA);_contains_Interpro_domain(s)__IPR003245__Plastocyanin-like_
Solyc07g056540.2	855.96	5.23003	0	0	L-lactate_dehydrogenase_(AHRD_V1_***-_C0S8Q7_PARBP);_contains_Interpro_domain(s)__IPR012133__Alpha-hydroxy_acid_dehydrogenase,_FMN-dependent_
Solyc12g006840.1	13.9023	5.22512	3.4565e-10	1.2375e-09	Serine/threonine_kinase_receptor_(AHRD_V1_****_Q7DMS5_BRANA);_contains_Interpro_domain(s)__IPR002290__Serine/threonine_protein_kinase_
Solyc10g055800.1	2816.46	5.22354	0	0	Chitinase_(AHRD_V1_***-_B9VRK7_CAPAN);_contains_Interpro_domain(s)__IPR016283__Glycoside_hydrolase,_family_19_
Solyc09g007760.2	81.7702	5.21102	5.34338e-36	5.22968e-35	Aquaporin_2_(AHRD_V1_***-_O65357_SAMSA);_contains_Interpro_domain(s)__IPR012269__Aquaporin_
Solyc10g085500.1	13.713	5.20623	4.23269e-10	1.50672e-09	Cytochrome_P450
Solyc08g013670.2	209.645	5.1978	7.84312e-83	1.68453e-81	Photosystem_I_reaction_center_subunit_(AHRD_V1_***-_D2K7Z2_TOBAC);_contains_Interpro_domain(s)__IPR008796__Photosystem_I_reaction_centre_subunit_N_
Solyc01g009710.1	13.5343	5.19664	4.5521e-10	1.61593e-09	Unknown_Protein_(AHRD_V1)
Solyc04g081700.2	38.1616	5.19583	2.97527e-19	1.71206e-18	Unknown_Protein_(AHRD_V1)
Solyc04g016000.2	13.536	5.1956	4.62122e-10	1.63966e-09	Heat_stress_transcription_factor_(AHRD_V1_***-_D4QAU8_CARPA);_contains_Interpro_domain(s)__IPR000232__Heat_shock_factor_(HSF)-type,_DNA-binding_
Solyc12g010710.1	19.6179	5.19541	2.60294e-12	1.06013e-11	Unknown_Protein_(AHRD_V1)
Solyc04g054500.2	117.35	5.19294	3.069e-49	4.00313e-48	Metal_ion_binding_protein_(AHRD_V1_**--_B6U811_MAIZE);_contains_Interpro_domain(s)__IPR006121__Heavy_metal_transport/detoxification_protein_
Solyc02g064830.2	13.5538	5.19228	4.86304e-10	1.72209e-09	Indole-3-acetic_acid-amido_synthetase_GH3.8_(AHRD_V1_****_B6U4E2_MAIZE);_contains_Interpro_domain(s)__IPR004993__GH3_auxin-responsive_promoter_
Solyc05g006050.2	147.014	5.18685	2.25646e-61	3.60189e-60	Cyclin_D1_(AHRD_V1_****_Q8GVE0_HELTU);_contains_Interpro_domain(s)__IPR015451__Cyclin_D_
Solyc01g086670.2	19.6301	5.18475	2.93691e-12	1.19147e-11	Unknown_Protein_(AHRD_V1)
Solyc08g067030.2	345.296	5.17765	7.89495e-137	2.83918e-135	Os01g0611000_protein_(Fragment)_(AHRD_V1_***-_Q0JLB5_ORYSJ);_contains_Interpro_domain(s)__IPR006946__Protein_of_unknown_function_DUF642_
Solyc06g082460.1	19.4577	5.17422	3.31923e-12	1.34281e-11	Plant-specific_domain_TIGR01568_family_protein_(AHRD_V1_*---_B6U561_MAIZE);_contains_Interpro_domain(s)__IPR006458__Protein_of_unknown_function_DUF623,_plant_
Solyc08g078300.2	25.8154	5.17268	2.38108e-14	1.09018e-13	Homeobox-leucine_zipper_protein_(AHRD_V1_***-_Q40781_PIMBR);_contains_Interpro_domain(s)__IPR006712__HD-ZIP_protein,_N-terminal_
Solyc02g079520.1	13.3443	5.17168	6.0409e-10	2.12501e-09	Calcium-binding_EF_hand_family_protein_(Fragment)_(AHRD_V1_**-*_D7MEH5_ARALY);_contains_Interpro_domain(s)__IPR011992__EF-Hand_type_
Solyc03g044480.2	13.2053	5.16512	6.28226e-10	2.20813e-09	Unknown_Protein_(AHRD_V1);_contains_Interpro_domain(s)__IPR015456__Cyclin-dependent_kinase_inhibitor_p27_
Solyc11g072030.1	37.0347	5.16222	5.53303e-19	3.14807e-18	Non-specific_lipid-transfer_protein-like_protein_(AHRD_V1_***-_C0KHK0_9CARY);_contains_Interpro_domain(s)__IPR003612__Plant_lipid_transfer_protein/seed_storage/trypsin-alpha_amylase_inhibitor_
Solyc06g074420.1	13.2441	5.14981	7.83052e-10	2.73597e-09	Cytochrome_P450
Solyc08g081220.1	13.0185	5.14661	7.60168e-10	2.65814e-09	Cytochrome_P450
Solyc04g040120.1	13.0621	5.13593	8.89313e-10	3.09779e-09	Omega-6_fatty_acid_desaturase_(AHRD_V1_****_Q461Q1_HEVBR);_contains_Interpro_domain(s)__IPR005804__Fatty_acid_desaturase,_type_1_
Solyc02g079500.2	270.045	5.1315	2.11174e-108	6.15886e-107	Peroxidase_(AHRD_V1_****_Q50LG4_TOBAC);_contains_Interpro_domain(s)__IPR019793__Peroxidases_heam-ligand_binding_site__IPR019794__Peroxidase,_active_site__IPR002016__Haem_peroxidase,_plant/fungal/bacterial_
Solyc07g020870.1	30.2342	5.1257	1.9456e-16	9.87645e-16	U-box_domain-containing_protein_(AHRD_V1_*-*-_B6V8G2_HELAN);_contains_Interpro_domain(s)__IPR017986__WD40_repeat,_region_
Solyc12g056650.1	1985.65	5.11801	0	0	Tomato_GIGANTEA_2
Solyc01g105050.2	366.173	5.11692	2.34195e-145	8.92359e-144	Chlorophyll_a-b_binding_protein,_chloroplastic_(AHRD_V1_****_CB12_PETHY);_contains_Interpro_domain(s)__IPR001344__Chlorophyll_A-B_binding_protein_
Solyc01g009870.2	133.908	5.11213	4.63662e-57	6.88124e-56	Glycerophosphodiester_phosphodiesterase_GDE1_(AHRD_V1_***-_B2WNF5_PYRTR);_contains_Interpro_domain(s)__IPR004129__Glycerophosphoryl_diester_phosphodiesterase_
Solyc04g071790.1	18.5456	5.1113	8.53343e-12	3.37936e-11	Cytochrome_P450
Solyc12g006380.1	29.8825	5.10899	2.6832e-16	1.35449e-15	1-aminocyclopropane-1-carboxylate_oxidase-like_protein_(AHRD_V1_**-*_Q9LTH7_ARATH);_contains_Interpro_domain(s)__IPR005123__Oxoglutarate_and_iron-dependent_oxygenase_
Solyc12g099130.1	69.0526	5.08595	1.58205e-31	1.37738e-30	MYB_transcription_factor_(AHRD_V1_***-_Q39550_CRAPL);_contains_Interpro_domain(s)__IPR015495__Myb_transcription_factor_
Solyc00g005000.2	23.8784	5.08395	6.61671e-14	2.96457e-13	Aspartic_proteinase_nepenthesin_I_(AHRD_V1_**--_A9ZMF9_NEPAL);_contains_Interpro_domain(s)__IPR001461__Peptidase_A1_
Solyc01g109860.2	40.6333	5.0756	1.57412e-20	9.52128e-20	Phosphatidylinositol/phosphatidylcholine_transfer_protein-like_(AHRD_V1_**-*_Q9LRX7_ARATH);_contains_Interpro_domain(s)__IPR001251__Cellular_retinaldehyde-binding/triple_function,_C-terminal_
Solyc07g043580.2	74.2665	5.07072	1.9774e-33	1.79784e-32	BHLH_transcription_factor_(AHRD_V1_*-**_B6TXR4_MAIZE);_contains_Interpro_domain(s)__IPR011598__Helix-loop-helix_DNA-binding_
Solyc02g081120.2	12.3782	5.06845	1.73058e-09	5.90808e-09	Knotted-1-like_homeobox_protein_H1_(AHRD_V1_***-_Q8GUS6_TOBAC);_contains_Interpro_domain(s)__IPR005541__KNOX2_
Solyc01g005470.2	122.958	5.05317	3.84726e-53	5.36913e-52	Cell_number_regulator_10_(AHRD_V1_**--_D9HP26_MAIZE);_contains_Interpro_domain(s)__IPR006461__Protein_of_unknown_function_Cys-rich_
Solyc01g105030.2	952.726	5.04897	0	0	Chlorophyll_a-b_binding_protein,_chloroplastic_(AHRD_V1_****_CB12_PETHY);_contains_Interpro_domain(s)__IPR001344__Chlorophyll_A-B_binding_protein_
Solyc03g025380.2	166.469	5.04386	2.01204e-69	3.66939e-68	Peroxidase_(AHRD_V1_***-_Q58GF4_9ROSI);_contains_Interpro_domain(s)__IPR002016__Haem_peroxidase,_plant/fungal/bacterial_
Solyc03g020070.2	12.007	5.04229	2.14819e-09	7.30398e-09	Proteinase_inhibitor_II_(AHRD_V1_***-_Q3S483_SOLTU);_contains_Interpro_domain(s)__IPR003465__Proteinase_inhibitor_I20,_Pin2_
Solyc12g042730.1	12.0183	5.04117	2.18628e-09	7.42999e-09	Unknown_Protein_(AHRD_V1);_contains_Interpro_domain(s)__IPR008889__VQ_
Solyc08g081690.2	77.6908	5.03282	1.10961e-34	1.04374e-33	Respiratory_burst_oxidase_(AHRD_V1_****_D7KSW1_ARALY);_contains_Interpro_domain(s)__IPR013121__Ferric_reductase,_NAD_binding_
Solyc01g097270.2	213.385	5.02896	3.17921e-89	7.39788e-88	Chitinase_(Fragment)_(AHRD_V1_*---_Q38777_ALLSA);_contains_Interpro_domain(s)__IPR000726__Glycoside_hydrolase,_family_19,_catalytic__IPR001153__Barwin_
Solyc08g006530.2	136.899	5.02302	7.21225e-59	1.10895e-57	CONSTANS-like_protein_(AHRD_V1_**--_Q0MQL9_SOLTU);_contains_Interpro_domain(s)__IPR010402__CCT_domain_
Solyc11g011030.1	11.83	5.01831	2.75781e-09	9.29826e-09	Pto-responsive_gene_1_protein_(AHRD_V1_***-_Q9M723_SOLLC);_contains_Interpro_domain(s)__IPR010399__Tify_
Solyc10g005030.2	71.1637	5.01446	7.97987e-33	7.14477e-32	Pseudo-response_regulator_9_(AHRD_V1_***-_D0PPG9_CASSA);_contains_Interpro_domain(s)__IPR001789__Signal_transduction_response_regulator,_receiver_region_
Solyc10g005690.2	66.1061	5.01328	1.27133e-30	1.07754e-29	Chloride_channel_E_(AHRD_V1_***-_D3YP04_THEHA);_contains_Interpro_domain(s)__IPR001807__Chloride_channel,_voltage_gated_
Solyc06g009190.2	22.7916	5.01295	2.14014e-13	9.33686e-13	Pectinesterase_(AHRD_V1_***-_B9SAU4_RICCO);_contains_Interpro_domain(s)__IPR000070__Pectinesterase,_catalytic_
Solyc03g113350.2	87.999	5.01144	1.07604e-38	1.11696e-37	CHY_zinc_finger_containing_protein_(AHRD_V1_*-*-_C5P643_COCP7);_contains_Interpro_domain(s)__IPR008913__Zinc_finger,_CHY-type_
Solyc01g009830.2	17.2512	5.0088	2.72535e-11	1.05041e-10	UDP-glucuronic_acid/UDP-N-acetylgalactosamine_transporter_(AHRD_V1_****_C1BM09_OSMMO);_contains_Interpro_domain(s)__IPR004853__Protein_of_unknown_function_DUF250_
Solyc05g008360.1	22.2948	5.00265	2.36937e-13	1.02998e-12	Predicted_by_genscan_and_genefinder_(AHRD_V1_***-_Q9ZU37_ARATH)
Solyc09g091060.2	17.1221	4.999	3.11635e-11	1.19708e-10	Unknown_Protein_(AHRD_V1)
Solyc06g075650.2	27.5924	4.98611	4.13538e-15	1.96922e-14	Aquaporin_(AHRD_V1_***-_D6BRE1_9ROSI);_contains_Interpro_domain(s)__IPR012269__Aquaporin_
Solyc09g090970.2	59.4039	4.98472	9.70847e-28	7.56545e-27	Major_allergen_Mal_d_1_(AHRD_V1_***-_Q84LA7_MALDO);_contains_Interpro_domain(s)__IPR000916__Bet_v_I_allergen_
Solyc06g068650.2	32.6623	4.98221	1.95173e-17	1.03545e-16	4-coumarate_CoA_ligase_(AHRD_V1_****_Q0GZS1_9BORA);_contains_Interpro_domain(s)__IPR000873__AMP-dependent_synthetase_and_ligase_
Solyc10g078220.1	11.3416	4.9687	4.36629e-09	1.45123e-08	Cytochrome_P450
Solyc01g074030.2	48.1515	4.96863	1.32882e-23	9.03191e-23	Beta-glucosidase_01_(AHRD_V1_***-_B5M9E4_SOLLC);_contains_Interpro_domain(s)__IPR013781__Glycoside_hydrolase,_subgroup,_catalytic_core_
Solyc02g080330.2	11.3439	4.96585	4.52885e-09	1.50342e-08	Cytochrome_P450
Solyc01g107590.2	74.3702	4.96086	1.0865e-33	9.94903e-33	Cinnamyl_alcohol_dehydrogenase_(AHRD_V1_****_C1IC55_GOSHI);_contains_Interpro_domain(s)__IPR002085__Alcohol_dehydrogenase_superfamily,_zinc-containing_
Solyc09g011520.2	11.4725	4.95876	5.1922e-09	1.715e-08	Glutathione_S-transferase-like_protein_(AHRD_V1_****_A8DUB0_SOLLC);_contains_Interpro_domain(s)__IPR004046__Glutathione_S-transferase,_C-terminal_
Solyc07g049290.2	897.511	4.9531	0	0	Nitrate_transporter_(AHRD_V1_****_Q8LG02_ARATH);_contains_Interpro_domain(s)__IPR000109__TGF-beta_receptor,_type_I/II_extracellular_region_
Solyc12g088190.1	11.1677	4.95213	5.05991e-09	1.67257e-08	Amino_acid_permease_6_(AHRD_V1_****_Q7Y076_BRANA);_contains_Interpro_domain(s)__IPR013057__Amino_acid_transporter,_transmembrane_
Solyc12g009770.1	11.4969	4.95212	5.67222e-09	1.86816e-08	LRR_receptor-like_serine/threonine-protein_kinase,_RLP
Solyc09g092110.2	11.3085	4.9511	5.39796e-09	1.7808e-08	Light_regulated_protein-like_protein_(AHRD_V1_***-_A8IXK8_BRACM);_contains_Interpro_domain(s)__IPR009856__Light_regulated_Lir1_
Solyc12g088250.1	11.1645	4.95088	5.13561e-09	1.69656e-08	Serine_carboxypeptidase_1_(AHRD_V1_***-_B6TC80_MAIZE);_contains_Interpro_domain(s)__IPR001563__Peptidase_S10,_serine_carboxypeptidase_
Solyc01g066640.2	114.781	4.94864	3.98641e-50	5.2565e-49	Os04g0405500_protein_(Fragment)_(AHRD_V1_*-*-_Q0JDG3_ORYSJ)
Solyc09g082580.2	37.2895	4.94121	1.25178e-18	7.00125e-18	Os12g0604200_protein_(Fragment)_(AHRD_V1_*-*-_Q0IM29_ORYSJ);_contains_Interpro_domain(s)__IPR008546__Protein_of_unknown_function_DUF828,_plant_
Solyc05g005140.2	26.7985	4.93627	7.46615e-15	3.50391e-14	Receptor_like_kinase,_RLK
Solyc01g080280.2	205.371	4.93237	7.87318e-86	1.7605e-84	Glutamine_synthetase_(AHRD_V1_***-_B5LAU9_CAPAN);_contains_Interpro_domain(s)__IPR008146__Glutamine_synthetase,_catalytic_region_
Solyc04g009860.2	169.413	4.93048	9.87684e-73	1.885e-71	1-aminocyclopropane-1-carboxylate_oxidase-like_protein_(AHRD_V1_**-*_Q9LTH8_ARATH);_contains_Interpro_domain(s)__IPR005123__Oxoglutarate_and_iron-dependent_oxygenase_
Solyc07g018010.2	31.4259	4.93046	4.83951e-17	2.52744e-16	Transcription_Factor_(AHRD_V1_****_Q84LF9_ORYSA);_contains_Interpro_domain(s)__IPR011598__Helix-loop-helix_DNA-binding_
Solyc12g096870.1	31.2459	4.92309	5.69461e-17	2.95999e-16	UDP-glucosyltransferase_1_(AHRD_V1_***-_C6ZRH7_CAPAN);_contains_Interpro_domain(s)__IPR002213__UDP-glucuronosyl/UDP-glucosyltransferase_
Solyc01g091050.2	10.9882	4.92298	6.83202e-09	2.23626e-08	Pectinesterase_(AHRD_V1_***-_B9RD90_RICCO);_contains_Interpro_domain(s)__IPR000070__Pectinesterase,_catalytic_
Solyc09g007770.2	102.239	4.91982	2.9636e-45	3.55649e-44	Aquaporin_2_(AHRD_V1_***-_O65357_SAMSA);_contains_Interpro_domain(s)__IPR012269__Aquaporin_
Solyc07g052610.2	51.8453	4.91728	2.54278e-24	1.77148e-23	Cyclin_(AHRD_V1_*-*-_D8UD80_VOLCA);_contains_Interpro_domain(s)__IPR012389__Negative_regulatory_factor_PREG_
Solyc09g098080.2	10.8532	4.90812	7.79706e-09	2.53915e-08	UDP-glucosyltransferase_(AHRD_V1_****_A7M6U9_IPONI);_contains_Interpro_domain(s)__IPR002213__UDP-glucuronosyl/UDP-glucosyltransferase_
Solyc02g084980.2	102.151	4.90769	1.8214e-44	2.1386e-43	Galactinol_synthase_(AHRD_V1_***-_C7G304_SOLLC);_contains_Interpro_domain(s)__IPR002495__Glycosyl_transferase,_family_8_
Solyc02g084010.1	30.794	4.89819	8.2808e-17	4.27135e-16	Auxin-induced_SAUR-like_protein_(AHRD_V1_***-_Q8S349_CAPAN);_contains_Interpro_domain(s)__IPR003676__Auxin_responsive_SAUR_protein_
Solyc04g005040.1	50.3292	4.89091	1.05016e-24	7.41108e-24	Matrix_metalloproteinase_(AHRD_V1_**--_B7TVN4_PINTA);_contains_Interpro_domain(s)__IPR001818__Peptidase_M10A_and_M12B,_matrixin_and_adamalysin_
Solyc06g069760.2	218.767	4.88646	1.30811e-92	3.17995e-91	Dof_zinc_finger_protein_(AHRD_V1_***-_C4B6D7_IPOBA);_contains_Interpro_domain(s)__IPR003851__Zinc_finger,_Dof-type_
Solyc11g068940.1	15.7095	4.88528	1.19224e-10	4.41601e-10	U-box_domain-containing_protein_24_(AHRD_V1_***-_D7LAS1_ARALY);_contains_Interpro_domain(s)__IPR003613__U_box_domain_
Solyc09g084450.2	15.529	4.88391	1.20108e-10	4.44723e-10	Chymotrypsin_inhibitor-2_(AHRD_V1_*-*-_A8V3P8_HORVD);_contains_Interpro_domain(s)__IPR000864__Proteinase_inhibitor_I13,_potato_inhibitor_I_
Solyc03g120990.2	35.0127	4.86865	2.03243e-18	1.12633e-17	Malic_enzyme_(AHRD_V1_***-_O04935_SOLLC);_contains_Interpro_domain(s)__IPR012302__Malic_enzyme,_NAD-binding_
Solyc09g014990.2	30.4744	4.86428	4.97563e-16	2.48291e-15	WRKY-like_transcription_factor_(AHRD_V1_****_Q06B53_SOLPE);_contains_Interpro_domain(s)__IPR003657__DNA-binding_WRKY_
Solyc06g076800.2	10.5144	4.8572	1.28263e-08	4.11354e-08	Cytochrome_P450
Solyc06g051830.1	10.3365	4.85039	1.3085e-08	4.19404e-08	Potassium_transporter_17_(AHRD_V1_****_B6T8T1_MAIZE);_contains_Interpro_domain(s)__IPR003855__K+_potassium_transporter_
Solyc10g086380.1	20.1459	4.84979	1.84012e-12	7.57062e-12	GAI-like_protein_1_(Fragment)_(AHRD_V1_***-_A1YWN9_9ROSI);_contains_Interpro_domain(s)__IPR005202__GRAS_transcription_factor_
Solyc09g089930.1	15.42	4.84817	2.01554e-10	7.34663e-10	Ethylene_responsive_transcription_factor_1a_(AHRD_V1_*-**_C0J9I9_9ROSA);_contains_Interpro_domain(s)__IPR001471__Pathogenesis-related_transcriptional_factor_and_ERF,_DNA-binding_
Solyc01g105120.2	711.495	4.84806	3.35413e-284	2.7538e-282	Os01g0498200_protein_(Fragment)_(AHRD_V1_*-*-_Q0JMJ0_ORYSJ)
Solyc12g005300.1	20.0874	4.84565	2.95248e-12	1.19756e-11	Chlorophyllase_2_(AHRD_V1_***-_C1JZ62_9ROSI);_contains_Interpro_domain(s)__IPR010821__Chlorophyllase_
Solyc05g014190.2	20.1168	4.84475	2.09838e-12	8.59943e-12	CAAX_amino_terminal_protease_family_protein_(AHRD_V1_**--_D7LQY7_ARALY);_contains_Interpro_domain(s)__IPR003675__Abortive_infection_protein_
Solyc08g062180.1	34.2045	4.84081	5.37747e-18	2.92494e-17	Unknown_Protein_(AHRD_V1)
Solyc10g039290.1	101.568	4.84046	6.86091e-46	8.36731e-45	Peptide_transporter-like_protein_(AHRD_V1_**-*_Q9LSE8_ARATH);_contains_Interpro_domain(s)__IPR000109__TGF-beta_receptor,_type_I/II_extracellular_region_
Solyc03g119540.2	163.539	4.83259	8.16119e-70	1.49464e-68	CONSTANS-like_zinc_finger_protein_(AHRD_V1_**--_D0EP06_SOYBN);_contains_Interpro_domain(s)__IPR010402__CCT_domain_
Solyc02g071820.2	249.225	4.8322	9.97536e-102	2.69273e-100	Receptor_like_kinase,_RLK
Solyc08g074680.2	10.3041	4.82358	1.78155e-08	5.64786e-08	Polyphenol_oxidase_(AHRD_V1_*-*-_Q41428_SOLTU);_contains_Interpro_domain(s)__IPR002227__Tyrosinase_
Solyc06g066020.2	10.1473	4.81891	1.78121e-08	5.6476e-08	Auxin_response_factor_9_(AHRD_V1_*-**_ARFI_ORYSJ);_contains_Interpro_domain(s)__IPR003311__AUX/IAA_protein_
Solyc04g005380.2	57.6649	4.81681	1.08087e-27	8.39575e-27	Ninja-family_protein_Os03g0214200_(AHRD_V1_***-_NNJA1_ORYSJ);_contains_Interpro_domain(s)__IPR012463__Protein_of_unknown_function_DUF1675_
Solyc01g107100.2	85.7604	4.81184	5.7194e-39	5.97106e-38	Beta-1_4-xylosidase_(AHRD_V1_***-_D7LA14_ARALY)
Solyc07g022900.2	212.435	4.81047	3.11915e-88	7.19654e-87	Chlorophyll_a-b_binding_protein_4,_chloroplastic_(AHRD_V1_****_CA4_ARATH);_contains_Interpro_domain(s)__IPR001344__Chlorophyll_A-B_binding_protein_
Solyc02g077110.2	94.6848	4.80892	9.22299e-43	1.04025e-41	Lipase-like_protein_(AHRD_V1_***-_Q8LF19_ARATH);_contains_Interpro_domain(s)__IPR002921__Lipase,_class_3_
Solyc10g007090.2	14.7383	4.80514	2.74937e-10	9.92502e-10	Mate_efflux_family_protein_(AHRD_V1_*---_D7L3C4_ARALY);_contains_Interpro_domain(s)__IPR002528__Multi_antimicrobial_extrusion_protein_MatE_
Solyc04g074430.1	42.7278	4.80155	1.30632e-21	8.23575e-21	Phi-1_protein_(Fragment)_(AHRD_V1_*-*-_Q4LAX0_CAPCH);_contains_Interpro_domain(s)__IPR006766__Phosphate-induced_protein_1_conserved_region_
Solyc04g074310.2	10.0099	4.80152	2.07431e-08	6.54259e-08	RNA-binding_protein_68390-68829_(AHRD_V1_*---_Q9C805_ARATH);_contains_Interpro_domain(s)__IPR000504__RNA_recognition_motif,_RNP-1_
Solyc08g078950.2	75.6279	4.79921	9.08909e-35	8.56066e-34	Nitrate_transporter_(AHRD_V1_****_Q852P7_TOBAC);_contains_Interpro_domain(s)__IPR000109__TGF-beta_receptor,_type_I/II_extracellular_region_
Solyc02g071130.2	33.335	4.79356	7.0228e-18	3.80466e-17	WRKY_transcription_factor_29_(AHRD_V1_***-_C9DI18_9ROSI);_contains_Interpro_domain(s)__IPR003657__DNA-binding_WRKY_
Solyc12g006470.1	60.8633	4.78691	4.20916e-29	3.43377e-28	Aminotransferase-like_protein_(AHRD_V1_***-_Q9LIE2_ARATH);_contains_Interpro_domain(s)__IPR005814__Aminotransferase_class-III_
Solyc12g009800.1	19.1208	4.78449	5.03419e-12	2.01971e-11	Purple_acid_phosphatase_3_(AHRD_V1_***-_Q6J5M8_SOLTU);_contains_Interpro_domain(s)__IPR015914__Purple_acid_phosphatase,_N-terminal_
Solyc05g005560.2	3285.79	4.78071	0	0	BURP_domain-containing_protein_(Fragment)_(AHRD_V1_*---_C1PI44_ARATH);_contains_Interpro_domain(s)__IPR004873__BURP_
Solyc07g049440.2	843.58	4.77768	0	0	GDSL_esterase/lipase_At2g04570_(AHRD_V1_***-_GDL34_ARATH);_contains_Interpro_domain(s)__IPR001087__Lipase,_GDSL_
Solyc07g047850.2	516.421	4.77742	1.6428e-209	9.35665e-208	Chlorophyll_a-b_binding_protein_4,_chloroplastic_(AHRD_V1_****_CB24_SOLLC);_contains_Interpro_domain(s)__IPR001344__Chlorophyll_A-B_binding_protein_
Solyc12g042890.1	14.5192	4.77469	4.26532e-10	1.51759e-09	Acyl-protein_thioesterase_2_(AHRD_V1_**--_B6T1C9_MAIZE);_contains_Interpro_domain(s)__IPR003140__Phospholipase/carboxylesterase_
Solyc10g083290.1	32.7711	4.77168	1.53111e-17	8.17885e-17	Beta-fructofuranosidase_insoluble_isoenzyme_2_(AHRD_V1_**--_B6U1H5_MAIZE);_contains_Interpro_domain(s)__IPR018053__Glycoside_hydrolase,_family_32,_active_site__IPR013148__Glycosyl_hydrolases_family_32,_N-terminal__IPR001362__Glycoside_hydrolase,_family_32_
Solyc08g008630.2	252.764	4.76921	8.67066e-106	2.45635e-104	Homology_to_unknown_gene_(AHRD_V1_***-_Q014B2_OSTTA)
Solyc07g049300.2	9.78024	4.76586	2.90594e-08	9.07095e-08	Endoglucanase_1_(AHRD_V1_***-_B6U0J0_MAIZE);_contains_Interpro_domain(s)__IPR001701__Glycoside_hydrolase,_family_9_
Solyc03g117210.2	46.1053	4.76469	3.70902e-23	2.4807e-22	Unknown_Protein_(AHRD_V1)
Solyc12g088690.1	46.1206	4.76305	3.14837e-23	2.11286e-22	Glucosyltransferase_(AHRD_V1_***-_D7URL8_9LAMI);_contains_Interpro_domain(s)__IPR002213__UDP-glucuronosyl/UDP-glucosyltransferase_
Solyc07g052210.2	9.64605	4.7618	2.89629e-08	9.04342e-08	Unknown_Protein_(AHRD_V1)
Solyc08g016310.2	201.23	4.75935	3.16286e-86	7.10893e-85	LRR_receptor-like_serine/threonine-protein_kinase,_RLP
Solyc08g036640.2	9.64032	4.75896	2.98749e-08	9.3135e-08	Protein_TIFY_5A_(AHRD_V1_***-_TIF5A_ARATH);_contains_Interpro_domain(s)__IPR010399__Tify_
Solyc08g066840.2	45.7205	4.74943	6.11925e-23	4.064e-22	Aquaporin-like_protein_(AHRD_V1_***-_O65860_PICAB);_contains_Interpro_domain(s)__IPR012269__Aquaporin_
Solyc10g055810.1	3736.68	4.74832	0	0	Endochitinase_(Chitinase)_(AHRD_V1_****_Q43184_SOLTU);_contains_Interpro_domain(s)__IPR016283__Glycoside_hydrolase,_family_19__IPR018371__Chitin-binding,_type_1,_conserved_site__IPR000726__Glycoside_hydrolase,_family_19,_catalytic__IPR001002__Chitin-binding,_type_1_
Solyc06g083840.2	9.63625	4.74711	3.41474e-08	1.05938e-07	NAC_domain_protein_IPR003441_(AHRD_V1_***-_B9GRP6_POPTR);_contains_Interpro_domain(s)__IPR003441__No_apical_meristem_(NAM)_protein_
Solyc01g094360.2	9.62817	4.74677	3.42095e-08	1.06101e-07	MYB_transcription_factor_(AHRD_V1_*-**_Q6R098_ARATH);_contains_Interpro_domain(s)__IPR015495__Myb_transcription_factor_
Solyc07g005100.2	499.098	4.74094	8.21574e-206	4.59511e-204	Chitinase-like_protein_(AHRD_V1_***-_O81861_ARATH);_contains_Interpro_domain(s)__IPR011583__Chitinase_II_
Solyc06g034370.1	9.48832	4.73701	3.62978e-08	1.12241e-07	Pectinesterase_(AHRD_V1_***-_B9T3X5_RICCO);_contains_Interpro_domain(s)__IPR006501__Pectinesterase_inhibitor_
Solyc10g079790.1	13.9854	4.73495	7.08025e-10	2.48179e-09	Pathogen-induced_calmodulin-binding_protein_(Fragment)_(AHRD_V1_*---_Q8H6W8_PHAVU);_contains_Interpro_domain(s)__IPR012417__Calmodulin-binding,_plant_
Solyc06g082910.2	117.097	4.73088	4.19609e-52	5.74901e-51	Formin_3_(AHRD_V1_*-*-_D0QAN4_ARATH);_contains_Interpro_domain(s)__IPR015425__Actin-binding_FH2_
Solyc11g062400.1	13.8456	4.73036	6.84705e-10	2.40354e-09	ATP_binding_/_serine-threonine_kinase_(AHRD_V1_****_C5DB71_VITVI);_contains_Interpro_domain(s)__IPR002290__Serine/threonine_protein_kinase_
Solyc02g063150.2	209.761	4.72866	1.25524e-90	2.97497e-89	Ribulose_bisphosphate_carboxylase_small_chain_(AHRD_V1_***-_Q84QE5_TOBAC);_contains_Interpro_domain(s)__IPR000894__Ribulose_bisphosphate_carboxylase,_small_chain_
Solyc04g054800.2	32.0308	4.72835	4.0887e-17	2.14378e-16	Unknown_Protein_(AHRD_V1);_contains_Interpro_domain(s)__IPR010369__Protein_of_unknown_function_DUF966_
Solyc10g005020.2	9.44794	4.72593	4.06974e-08	1.2565e-07	Unknown_Protein_(AHRD_V1)
Solyc01g091030.2	54.0032	4.71863	3.05508e-26	2.26781e-25	Auxin-responsive_family_protein_(AHRD_V1_***-_D7LRT5_ARALY);_contains_Interpro_domain(s)__IPR003676__Auxin_responsive_SAUR_protein_
Solyc03g113620.2	2281.55	4.7166	0	0	MYB_transcription_factor_(AHRD_V1_****_B2CZJ3_CAPAN);_contains_Interpro_domain(s)__IPR006447__Myb-like_DNA-binding_region,_SHAQKYF_class_
Solyc02g086290.1	9.3016	4.71606	4.31118e-08	1.32859e-07	Receptor_serine/threonine_kinase_(AHRD_V1_***-_Q9FF31_ARATH)
Solyc12g017460.1	13.8853	4.70778	9.58935e-10	3.33177e-09	GDSL_esterase/lipase_At1g28590_(AHRD_V1_***-_GDL8_ARATH);_contains_Interpro_domain(s)__IPR001087__Lipase,_GDSL_
Solyc07g009230.2	13.7189	4.70721	8.50205e-10	2.96488e-09	Unknown_Protein_(AHRD_V1)
Solyc01g006290.2	18.2007	4.69613	2.36119e-11	9.12963e-11	Peroxidase_(AHRD_V1_****_Q42964_TOBAC);_contains_Interpro_domain(s)__IPR002016__Haem_peroxidase,_plant/fungal/bacterial_
Solyc06g059840.2	44.2936	4.69355	2.17374e-22	1.41514e-21	3-methyl-2-oxobutanoate_dehydrogenase_(2-methylpropanoyl-transferring)_(AHRD_V1_****_A1U0F1_MARAV);_contains_Interpro_domain(s)__IPR001017__Dehydrogenase,_E1_component_
Solyc02g064970.2	13.5424	4.69192	9.64024e-10	3.34785e-09	Peroxidase_(AHRD_V1_****_Q43499_SOLLC);_contains_Interpro_domain(s)__IPR002016__Haem_peroxidase,_plant/fungal/bacterial_
Solyc06g082300.2	13.6832	4.69036	1.11395e-09	3.85435e-09	UDP-glucosyltransferase_(AHRD_V1_****_A9X3L6_9ASTR);_contains_Interpro_domain(s)__IPR002213__UDP-glucuronosyl/UDP-glucosyltransferase_
Solyc01g094890.2	9.14153	4.68953	5.47159e-08	1.67764e-07	Ferric_reductase_oxidase_(AHRD_V1_**-*_D6RVS5_HORVU);_contains_Interpro_domain(s)__IPR013121__Ferric_reductase,_NAD_binding_
Solyc02g067350.2	17.9805	4.68436	1.93855e-11	7.53026e-11	cDNA_clone_J023065D24_full_insert_sequence_(AHRD_V1_*-*-_B7EKP5_ORYSJ);_contains_Interpro_domain(s)__IPR012870__Protein_of_unknown_function_DUF1666_
Solyc06g053830.2	17.7557	4.68409	1.81906e-11	7.08001e-11	Auxin_responsive_protein_(AHRD_V1_***-_D9IQE6_CATRO);_contains_Interpro_domain(s)__IPR003311__AUX/IAA_protein_
Solyc02g032950.2	35.4217	4.68312	1.42834e-18	7.9622e-18	Transcription_factor_WRKY_(AHRD_V1_***-_C7E5X8_CAPAN);_contains_Interpro_domain(s)__IPR003657__DNA-binding_WRKY_
Solyc10g081010.1	43.4119	4.67511	3.69534e-22	2.3815e-21	Hydroxyproline-rich_glycoprotein-like_(AHRD_V1_***-_Q5JLQ2_ORYSJ)
Solyc07g053890.2	8.98221	4.67053	6.37324e-08	1.94532e-07	O-acyltransferase_WSD1_(AHRD_V1_**--_WSD1_ARATH);_contains_Interpro_domain(s)__IPR009721__Protein_of_unknown_function_DUF1298_
Solyc04g083140.1	17.6379	4.66212	2.50546e-11	9.67715e-11	cytochrome_P450
Solyc03g059460.1	13.2087	4.65433	1.53009e-09	5.24584e-09	Serine/threonine-protein_phosphatase_7_long_form_homolog_(AHRD_V1_**--_PPP7L_ARATH);_contains_Interpro_domain(s)__IPR019557__Aminotransferase-like,_plant_mobile_domain_
Solyc01g011430.2	63.7789	4.65177	1.36151e-30	1.15307e-29	Diacylglycerol_O-acyltransferase_(AHRD_V1_***-_A5UWY0_ROSS1);_contains_Interpro_domain(s)__IPR009721__Protein_of_unknown_function_DUF1298_
Solyc02g065060.2	21.823	4.65078	6.91922e-13	2.9311e-12	Short-chain_dehydrogenase/reductase_family_protein_(AHRD_V1_****_D7LTG0_ARALY);_contains_Interpro_domain(s)__IPR002347__Glucose/ribitol_dehydrogenase_
Solyc01g104900.2	169.444	4.64875	2.02781e-73	3.92169e-72	NAC_domain_protein_IPR003441_(AHRD_V1_***-_B9GZS1_POPTR);_contains_Interpro_domain(s)__IPR003441__No_apical_meristem_(NAM)_protein_
Solyc05g005550.2	47.0169	4.6362	3.27114e-23	2.19255e-22	BURP_domain-containing_protein_(Fragment)_(AHRD_V1_*---_C1PI44_ARATH);_contains_Interpro_domain(s)__IPR004873__BURP_
Solyc10g084370.1	21.4519	4.63304	7.77516e-13	3.28602e-12	MYB_transcription_factor_(Fragment)_(AHRD_V1_**--_A1DR87_CATRO);_contains_Interpro_domain(s)__IPR006447__Myb-like_DNA-binding_region,_SHAQKYF_class_
Solyc10g009290.1	33.888	4.6157	8.448e-18	4.56427e-17	BHLH_transcription_factor_(AHRD_V1_*-**_Q401N4_9LILI);_contains_Interpro_domain(s)__IPR011598__Helix-loop-helix_DNA-binding_
Solyc01g108240.2	8.8115	4.60771	1.17977e-07	3.52683e-07	Ethylene_responsive_transcription_factor_2b_(AHRD_V1_*-*-_C0J9I6_9ROSA);_contains_Interpro_domain(s)__IPR001471__Pathogenesis-related_transcriptional_factor_and_ERF,_DNA-binding_
Solyc07g056170.2	156.485	4.60541	6.02538e-69	1.09063e-67	Subtilisin-like_protease_(AHRD_V1_***-_Q6WNU4_SOYBN);_contains_Interpro_domain(s)__IPR015500__Peptidase_S8,_subtilisin-related_
Solyc04g081770.2	70.2854	4.60466	4.94441e-33	4.45079e-32	GDSL_esterase/lipase_At5g42170_(AHRD_V1_***-_GDL90_ARATH);_contains_Interpro_domain(s)__IPR001087__Lipase,_GDSL_
Solyc02g070940.1	459.405	4.60174	5.00048e-192	2.63427e-190	Chlorophyll_a/b_binding_protein_(AHRD_V1_****_Q41422_SOLTU);_contains_Interpro_domain(s)__IPR001344__Chlorophyll_A-B_binding_protein_
Solyc10g083860.1	135.44	4.6008	1.18929e-60	1.87232e-59	UDP-glucosyltransferase_family_1_protein_(AHRD_V1_***-_C6KI43_CITSI);_contains_Interpro_domain(s)__IPR002213__UDP-glucuronosyl/UDP-glucosyltransferase_
Solyc02g086210.2	49.6489	4.59899	1.7821e-24	1.24793e-23	Receptor-like_protein_kinase_(AHRD_V1_***-_D3G6F0_CAPAN);_contains_Interpro_domain(s)__IPR002290__Serine/threonine_protein_kinase_
Solyc01g107730.2	28.9519	4.58874	4.96956e-16	2.48045e-15	Cyclin_(AHRD_V1_***-_Q1XGF1_TOBAC);_contains_Interpro_domain(s)__IPR006671__Cyclin,_N-terminal_
Solyc02g077370.1	20.7997	4.58853	1.32232e-12	5.49987e-12	Ethylene-responsive_transcription_factor_2_(AHRD_V1_***-_B6SSU7_MAIZE);_contains_Interpro_domain(s)__IPR001471__Pathogenesis-related_transcriptional_factor_and_ERF,_DNA-binding_
Solyc09g092520.2	114.1	4.58243	4.59127e-49	5.97085e-48	Xyloglucan_endotransglucosylase/hydrolase_8_(AHRD_V1_****_C0IRG7_ACTDE);_contains_Interpro_domain(s)__IPR016455__Xyloglucan_endotransglucosylase/hydrolase_
Solyc11g010960.1	32.8551	4.58065	1.74774e-17	9.29268e-17	Alcohol_dehydrogenase_(AHRD_V1_***-_ADH2_BACST);_contains_Interpro_domain(s)__IPR002085__Alcohol_dehydrogenase_superfamily,_zinc-containing_
Solyc01g096880.2	24.4907	4.57364	4.83416e-14	2.17893e-13	Nitrate_transporter_(AHRD_V1_****_Q9SZY4_ARATH);_contains_Interpro_domain(s)__IPR000109__TGF-beta_receptor,_type_I/II_extracellular_region_
Solyc04g071620.2	2628.57	4.57107	0	0	ASR4_(Fragment)_(AHRD_V1_*-*-_Q2QJU1_SOLLC);_contains_Interpro_domain(s)__IPR003496__ABA/WDS_induced_protein_
Solyc06g063180.1	36.4577	4.5671	8.0301e-19	4.52619e-18	Glutamate-gated_kainate-type_ion_channel_receptor_subunit_GluR5_(AHRD_V1_****_B9HB97_POPTR);_contains_Interpro_domain(s)__IPR017103__Ionotropic_glutamate-like_receptor,_plant_
Solyc08g077900.2	16.5344	4.56511	1.02642e-10	3.81675e-10	Expansin-like_protein_(AHRD_V1_***-_Q0WRS3_ARATH);_contains_Interpro_domain(s)__IPR007112__Expansin_45,_endoglucanase-like_
Solyc12g014140.1	12.3708	4.56352	4.58041e-09	1.51984e-08	Transcription_factor_CYCLOIDEA_(Fragment)_(AHRD_V1_*---_CYCLD_ANTML);_contains_Interpro_domain(s)__IPR005333__Transcription_factor,_TCP_
Solyc12g042460.1	12.3814	4.5631	4.00157e-09	1.33449e-08	4-coumarate_CoA_ligase_(AHRD_V1_****_Q0GZS1_9BORA);_contains_Interpro_domain(s)__IPR000873__AMP-dependent_synthetase_and_ligase_
Solyc07g055630.2	8.31512	4.55837	1.66911e-07	4.93676e-07	Protein_kinase/_transmembrane_receptor_protein_serine/threonine_kinase_(AHRD_V1_****_B6SV77_MAIZE);_contains_Interpro_domain(s)__IPR002290__Serine/threonine_protein_kinase_
Solyc12g096890.1	8.27557	4.55481	1.71458e-07	5.06368e-07	F-box_protein_PP2-B1_(AHRD_V1_**--_PP2B1_ARATH)
Solyc06g075690.2	139.208	4.55406	1.87786e-60	2.94781e-59	Auxin-regulated_protein_(AHRD_V1_***-_Q945F5_SOLLC);_contains_Interpro_domain(s)__IPR010369__Protein_of_unknown_function_DUF966_
Solyc12g096500.1	636.235	4.54627	1.81678e-262	1.34907e-260	CONSTANS-like_protein_(AHRD_V1_***-_Q0MQL9_SOLTU);_contains_Interpro_domain(s)__IPR010402__CCT_domain_
Solyc11g042560.1	8.11784	4.54211	1.84971e-07	5.45093e-07	Ethylene-responsive_transcription_factor_4_(AHRD_V1_*-*-_ERF78_ARATH);_contains_Interpro_domain(s)__IPR001471__Pathogenesis-related_transcriptional_factor_and_ERF,_DNA-binding_
Solyc10g007930.2	132.542	4.51891	2.21438e-58	3.36912e-57	Cytochrome_P450
Solyc10g050880.1	7.9521	4.51761	2.24374e-07	6.56144e-07	Gibberellin_receptor_GID1L2_(AHRD_V1_**--_B6TIA5_MAIZE);_contains_Interpro_domain(s)__IPR013094__Alpha/beta_hydrolase_fold-3_
Solyc09g098030.2	23.4592	4.51727	1.04688e-13	4.64929e-13	Cytochrome_P450
Solyc05g054650.1	7.95293	4.51632	2.2737e-07	6.6437e-07	Zinc_finger_transcription_factor_ZFP19_(AHRD_V1_****_Q84NH1_ORYSJ);_contains_Interpro_domain(s)__IPR007087__Zinc_finger,_C2H2-type_
Solyc04g057830.1	7.97233	4.51315	2.35935e-07	6.88562e-07	Unknown_Protein_(AHRD_V1)
Solyc02g081270.2	7.95935	4.51231	2.37201e-07	6.92165e-07	NAC_domain_protein_IPR003441_(AHRD_V1_***-_B9MWW7_POPTR);_contains_Interpro_domain(s)__IPR003441__No_apical_meristem_(NAM)_protein_
Solyc06g063190.2	7.97474	4.51097	2.41345e-07	7.03692e-07	Glutamate-gated_kainate-type_ion_channel_receptor_subunit_GluR5_(AHRD_V1_****_B9HB97_POPTR);_contains_Interpro_domain(s)__IPR017103__Ionotropic_glutamate-like_receptor,_plant_
Solyc04g063210.2	11.8422	4.51078	6.68768e-09	2.19033e-08	Caffeoyl-CoA_O-methyltransferase_(AHRD_V1_****_A0SDG2_9CONI);_contains_Interpro_domain(s)__IPR002935__O-methyltransferase,_family_3_
Solyc03g119210.1	38.8703	4.51007	2.69114e-20	1.61342e-19	Lipid_transfer_protein_(AHRD_V1_***-_Q42158_ARATH);_contains_Interpro_domain(s)__IPR013770__Plant_lipid_transfer_protein_and_hydrophobic_protein,_helical_
Solyc07g049370.2	11.8704	4.5078	6.97696e-09	2.28069e-08	Glucan_endo-1_3-beta-glucosidase_A6_(AHRD_V1_***-_B6TIF7_MAIZE);_contains_Interpro_domain(s)__IPR000490__Glycoside_hydrolase,_family_17_
Solyc06g069650.2	12.0315	4.50689	8.2691e-09	2.68965e-08	Receptor_like_kinase,_RLK
Solyc03g006260.2	15.6907	4.50427	2.08391e-10	7.58187e-10	Sodium/calcium_exchanger_family_protein_(AHRD_V1_*-*-_D7KKF3_ARALY);_contains_Interpro_domain(s)__IPR011992__EF-Hand_type_
Solyc05g051850.2	1137.08	4.50155	0	0	Inositol-3-phosphate_synthase_(AHRD_V1_***-_C4PW06_ARATH);_contains_Interpro_domain(s)__IPR002587__Myo-inositol-1-phosphate_synthase_
Solyc07g066180.2	27.1979	4.4968	4.59979e-15	2.1851e-14	ATP/GTP-binding_protein_(AHRD_V1_*---_A8L7D9_FRASN);_contains_Interpro_domain(s)__IPR003593__ATPase,_AAA+_type,_core_
Solyc07g021340.2	19.2661	4.48617	5.77996e-12	2.31294e-11	Unknown_Protein_(AHRD_V1)
Solyc10g086460.1	7.77829	4.48561	2.91973e-07	8.46316e-07	Actin_(AHRD_V1_***-_Q9SAR7_STRAF);_contains_Interpro_domain(s)__IPR004000__Actin/actin-like_
Solyc07g006230.1	7.77097	4.48335	2.98122e-07	8.63104e-07	Unknown_Protein_(AHRD_V1)
Solyc09g083360.2	7.77339	4.48293	2.99544e-07	8.66992e-07	Basic_helix-loop-helix_protein_(AHRD_V1_***-_Q0KK48_TOBAC);_contains_Interpro_domain(s)__IPR011598__Helix-loop-helix_DNA-binding_
Solyc10g085750.1	30.8417	4.48249	9.47192e-17	4.87303e-16	Polyadenylate-binding_protein_1_(AHRD_V1_***-_Q6DF12_XENTR);_contains_Interpro_domain(s)__IPR006515__Polyadenylate_binding_protein,_human_types_1,_2,_3,_4_
Solyc01g097290.2	26.6546	4.4774	5.50416e-15	2.60448e-14	Auxin_responsive_protein_(AHRD_V1_***-_D9IQE6_CATRO);_contains_Interpro_domain(s)__IPR003311__AUX/IAA_protein_
Solyc07g054860.1	45.6466	4.47512	9.22029e-23	6.07528e-22	Aromatic_amino_acid_decarboxylase_(AHRD_V1_****_D4NUX2_CIMRA);_contains_Interpro_domain(s)__IPR010977__Aromatic-L-amino-acid_decarboxylase_
Solyc02g071620.2	912.194	4.46903	0	0	GDSL_esterase/lipase_At1g29670_(AHRD_V1_***-_GDL15_ARATH);_contains_Interpro_domain(s)__IPR001087__Lipase,_GDSL_
Solyc09g011490.2	18.9259	4.46519	7.37882e-12	2.93386e-11	Glutathione_S-transferase-like_protein_(AHRD_V1_****_A8DUB0_SOLLC);_contains_Interpro_domain(s)__IPR004046__Glutathione_S-transferase,_C-terminal_
Solyc01g080070.2	247.287	4.46375	1.96212e-104	5.4382e-103	Copper_chaperone_(AHRD_V1_*---_B6TJ24_MAIZE);_contains_Interpro_domain(s)__IPR006121__Heavy_metal_transport/detoxification_protein_
Solyc03g083680.1	7.62463	4.46049	3.55078e-07	1.02161e-06	Unknown_Protein_(AHRD_V1)
Solyc08g041700.1	11.3277	4.45752	1.23014e-08	3.94868e-08	F-box_domain_containing_protein_(AHRD_V1_***-_B6TDX7_MAIZE);_contains_Interpro_domain(s)__IPR001810__Cyclin-like_F-box_
Solyc10g075160.1	111.684	4.45268	6.42995e-51	8.64156e-50	Ferredoxin_I_(AHRD_V1_***-_Q93XJ9_SOLTU);_contains_Interpro_domain(s)__IPR010241__Ferredoxin_[2Fe-2S],_plant_
Solyc08g066500.2	15.2751	4.452	3.86956e-10	1.38107e-09	Class_III_homeodomain-leucine_zipper_(AHRD_V1_***-_Q1WD30_GINBI);_contains_Interpro_domain(s)__IPR013978__MEKHLA_
Solyc08g016210.2	107.445	4.44948	7.26865e-49	9.40774e-48	LRR_receptor-like_serine/threonine-protein_kinase,_RLP
Solyc02g081450.2	70.5878	4.44321	2.07716e-32	1.8446e-31	NHL1_(Fragment)_(AHRD_V1_*---_B0LZI0_ARATH);_contains_Interpro_domain(s)__IPR010847__Harpin-induced_1_
Solyc05g051010.2	11.3398	4.43955	1.68422e-08	5.3549e-08	Dihydroflavonol_4-reductase_family_(AHRD_V1_***-_D7LCI9_ARALY);_contains_Interpro_domain(s)__IPR016040__NAD(P)-binding_domain_
Solyc04g014530.1	18.6184	4.43708	1.17056e-11	4.59958e-11	Ethylene_responsive_transcription_factor_1a_(AHRD_V1_*-*-_C0J9I9_9ROSA);_contains_Interpro_domain(s)__IPR001471__Pathogenesis-related_transcriptional_factor_and_ERF,_DNA-binding_
Solyc04g051360.2	11.1514	4.4317	1.64664e-08	5.23924e-08	Ethylene_responsive_transcription_factor_2b_(AHRD_V1_*-*-_C0J9I6_9ROSA);_contains_Interpro_domain(s)__IPR001471__Pathogenesis-related_transcriptional_factor_and_ERF,_DNA-binding_
Solyc01g105770.2	7.4395	4.42959	4.51994e-07	1.28735e-06	Unknown_Protein_(AHRD_V1)
Solyc09g011140.2	54.6793	4.42266	5.75487e-27	4.37793e-26	Tropinone_reductase_I_(AHRD_V1_**--_B2L2W8_9SOLA);_contains_Interpro_domain(s)__IPR002347__Glucose/ribitol_dehydrogenase_
Solyc02g068120.2	36.6253	4.42197	3.80245e-19	2.17768e-18	Gda-1_(AHRD_V1_**--_B6TDG4_MAIZE);_contains_Interpro_domain(s)__IPR013089__Kelch_related_
Solyc05g009500.2	40.2946	4.41751	9.73534e-21	5.94309e-20	Peptide_transporter_(AHRD_V1_**-*_A6YJX4_9MAGN);_contains_Interpro_domain(s)__IPR000109__TGF-beta_receptor,_type_I/II_extracellular_region_
Solyc01g091260.2	181.159	4.41517	8.28774e-80	1.7173e-78	AT2G45380_protein_(Fragment)_(AHRD_V1_*-*-_B9DGW8_ARATH)
Solyc01g089880.2	58.601	4.41487	5.41545e-28	4.25972e-27	Unknown_Protein_(AHRD_V1);_contains_Interpro_domain(s)__IPR004895__Prenylated_rab_acceptor_PRA1_
Solyc05g013870.2	11.15	4.40842	2.08381e-08	6.56969e-08	Sieve_element-occluding_protein_3_(AHRD_V1_**--_B5THF7_MEDTR)
Solyc12g040640.1	10.9598	4.40791	2.09692e-08	6.6091e-08	Beta-glucosidase_(AHRD_V1_***-_D7L7Z3_ARALY);_contains_Interpro_domain(s)__IPR001360__Glycoside_hydrolase,_family_1_
Solyc11g071760.1	10.989	4.4055	1.92146e-08	6.07723e-08	Calmodulin-like_protein_(AHRD_V1_***-_Q0VJ70_DATME);_contains_Interpro_domain(s)__IPR018248__EF_hand_
Solyc08g015940.2	14.6339	4.40476	8.93309e-10	3.11071e-09	EPIDERMAL_PATTERNING_FACTOR-like_protein_6_(AHRD_V1_*-*-_EPFL6_ARATH)
Solyc03g043860.2	207.958	4.40272	2.55533e-89	5.9525e-88	Nudix_hydrolase_1_(AtNUDT1)_(NADH_pyrophosphatase)_(DHNTP_pyrophosphohydrolase)_(Dihydroneopterin_triphosphate_pyrophosphohydrolase)_(AHRD_V1_****_D3V848_XENBS);_contains_Interpro_domain(s)__IPR000086__NUDIX_hydrolase_domain_
Solyc02g071430.2	18.1134	4.39698	2.29939e-11	8.897e-11	1-aminocyclopropane-1-carboxylate_oxidase_(AHRD_V1_**--_ACCO_ACTDE);_contains_Interpro_domain(s)__IPR005123__Oxoglutarate_and_iron-dependent_oxygenase_
Solyc03g034360.2	7.26486	4.39519	5.93767e-07	1.67665e-06	Unknown_Protein_(AHRD_V1)
Solyc03g095980.2	11.115	4.39213	3.09323e-08	9.62659e-08	Transcription_factor_bHLH51_(AHRD_V1_**-*_BH051_ARATH);_contains_Interpro_domain(s)__IPR001092__Basic_helix-loop-helix_dimerisation_region_bHLH_
Solyc02g093500.2	35.7372	4.39118	1.22277e-18	6.84428e-18	GDSL_esterase/lipase_At5g14450_(AHRD_V1_***-_GDL76_ARATH);_contains_Interpro_domain(s)__IPR001087__Lipase,_GDSL_
Solyc07g051820.2	32.0923	4.38747	2.71739e-17	1.43501e-16	Cellulose_synthase_(AHRD_V1_****_Q2HT12_MEDTR);_contains_Interpro_domain(s)__IPR005150__Cellulose_synthase_
Solyc01g081600.2	7.26721	4.38363	6.63057e-07	1.86577e-06	Non-specific_lipid-transfer_protein_(AHRD_V1_***-_Q6E0V1_NICGL);_contains_Interpro_domain(s)__IPR013770__Plant_lipid_transfer_protein_and_hydrophobic_protein,_helical_
Solyc12g096770.1	25.0323	4.38117	2.50923e-14	1.14716e-13	Hydroxycinnamoyl_CoA_quinate_transferase_(AHRD_V1_**--_D6BK25_CYNSC);_contains_Interpro_domain(s)__IPR003480__Transferase_
Solyc12g088700.1	106.087	4.37335	1.67462e-48	2.15081e-47	UDP-glucosyltransferase_family_1_protein_(AHRD_V1_***-_C6KI43_CITSI);_contains_Interpro_domain(s)__IPR002213__UDP-glucuronosyl/UDP-glucosyltransferase_
Solyc10g084660.1	21.2585	4.37128	1.09883e-12	4.59136e-12	Actin-depolymerizing_factor_(AHRD_V1_***-_D9I9X9_HEVBR);_contains_Interpro_domain(s)__IPR002108__Actin-binding,_cofilin/tropomyosin_type_
Solyc12g056360.1	14.1923	4.37083	1.15119e-09	3.98068e-09	Thaumatin-like_protein_(AHRD_V1_**--_Q93XD4_SAMNI);_contains_Interpro_domain(s)__IPR001938__Thaumatin,_pathogenesis-related_
Solyc11g006650.1	7.09988	4.37022	7.11655e-07	1.9971e-06	Heat_shock_protein_101_(AHRD_V1_*-*-_Q3L1D0_VITVI);_contains_Interpro_domain(s)__IPR004176__Clp,_N-terminal_
Solyc10g011940.1	24.7611	4.36998	4.61039e-14	2.07936e-13	Chromodomain_helicase_DNA-binding_protein_4_(AHRD_V1_***-_D5LXF2_SCHMD);_contains_Interpro_domain(s)__IPR000953__Chromo_domain_
Solyc05g051480.2	7.1023	4.3697	7.15619e-07	2.00744e-06	Unknown_Protein_(AHRD_V1)
Solyc09g074780.2	7.12094	4.36897	7.23763e-07	2.02924e-06	Zinc_finger_protein_(AHRD_V1_**--_Q764N7_MALDO);_contains_Interpro_domain(s)__IPR007087__Zinc_finger,_C2H2-type_
Solyc06g061230.2	52.8664	4.36871	3.46048e-26	2.56436e-25	Unknown_Protein_(AHRD_V1);_contains_Interpro_domain(s)__IPR009632__Putative_metallocarboxypeptidase_inhibitor_
Solyc07g053120.2	10.6658	4.36806	2.77058e-08	8.66333e-08	Serine/threonine-protein_kinase_receptor_(AHRD_V1_*-**_B6U2B7_MAIZE);_contains_Interpro_domain(s)__IPR002290__Serine/threonine_protein_kinase_
Solyc11g071470.1	17.7729	4.36611	3.69716e-11	1.41245e-10	Hydroxycinnamoyl_CoA_shikimate/quinate_hydroxycinnamoyltransferase-like_protein_(Fragment)_(AHRD_V1_**--_B9GF60_POPTR);_contains_Interpro_domain(s)__IPR003480__Transferase_
Solyc08g008600.2	7.12169	4.36337	7.63053e-07	2.13692e-06	BHLH_transcription_factor_(AHRD_V1_*-**_Q401N4_9LILI);_contains_Interpro_domain(s)__IPR011598__Helix-loop-helix_DNA-binding_
Solyc06g050530.2	7.09264	4.36321	7.58875e-07	2.1255e-06	Laccase_(AHRD_V1_***-_Q9ZP47_POPTR);_contains_Interpro_domain(s)__IPR017761__Laccase_
Solyc11g007410.1	10.668	4.36114	3.49899e-08	1.08382e-07	Receptor-like_protein_kinase_(AHRD_V1_*-*-_Q9M575_ORYSA)
Solyc07g054430.2	114.955	4.35892	2.18392e-52	3.01112e-51	Glutamate_formiminotransferase_(AHRD_V1_****_B6UFR4_MAIZE);_contains_Interpro_domain(s)__IPR012886__Formiminotransferase,_N-terminal_
Solyc09g091530.1	17.7791	4.35105	4.75571e-11	1.80293e-10	Salicylic_acid_carboxyl_methyltransferase_(AHRD_V1_****_C3VIX6_9ASTR);_contains_Interpro_domain(s)__IPR005299__SAM_dependent_carboxyl_methyltransferase_
Solyc12g009300.1	3831.29	4.34581	0	0	Sucrose_synthase_(AHRD_V1_****_O82693_SOLLC);_contains_Interpro_domain(s)__IPR012820__Sucrose_synthase,_plants_and_cyanobacteria__IPR000368__Sucrose_synthase_
Solyc04g079560.2	24.6426	4.33893	1.21646e-13	5.37957e-13	Lysine/histidine_transporter_(AHRD_V1_****_B9MVJ1_POPTR);_contains_Interpro_domain(s)__IPR013057__Amino_acid_transporter,_transmembrane_
Solyc09g014350.2	6.93815	4.33574	9.29946e-07	2.58831e-06	Glycerol-3-phosphate_acyltransferase_6_(AHRD_V1_****_D7LKT2_ARALY);_contains_Interpro_domain(s)__IPR002123__Phospholipid/glycerol_acyltransferase_
Solyc06g076020.2	154.931	4.33496	9.7361e-69	1.75937e-67	heat_shock_protein_(AHRD_V1_***-_B2D2G5_CAPSN);_contains_Interpro_domain(s)__IPR013126__Heat_shock_protein_70_
Solyc12g019320.1	7.15006	4.33336	1.01402e-06	2.81021e-06	Multidrug_resistance_protein_mdtK_(AHRD_V1_**--_MDTK_ENTS8);_contains_Interpro_domain(s)__IPR002528__Multi_antimicrobial_extrusion_protein_MatE_
Solyc04g008290.2	342.695	4.33008	5.79531e-147	2.24357e-145	Microtubule-associated_protein_MAP65-1a_(AHRD_V1_****_C0JA45_ORYPU);_contains_Interpro_domain(s)__IPR007145__MAP65/ASE1_
Solyc08g068610.2	6.92041	4.32972	9.78935e-07	2.71736e-06	Decarboxylase_family_protein_(AHRD_V1_***-_B1ILJ6_CLOBK);_contains_Interpro_domain(s)__IPR002129__Pyridoxal_phosphate-dependent_decarboxylase_
Solyc02g081360.2	17.0653	4.32211	6.42958e-11	2.42105e-10	Long-chain-fatty-acid--CoA_ligase_(AHRD_V1_****_D0J2H7_COMT2);_contains_Interpro_domain(s)__IPR000873__AMP-dependent_synthetase_and_ligase_
Solyc12g098230.1	51.4739	4.32124	3.22227e-25	2.31452e-24	Unknown_Protein_(AHRD_V1)
Solyc02g032660.2	7.06592	4.3176	1.14733e-06	3.16179e-06	MATE_efflux_family_protein_expressed_(AHRD_V1_**--_Q10HY1_ORYSJ);_contains_Interpro_domain(s)__IPR002528__Multi_antimicrobial_extrusion_protein_MatE_
Solyc12g010980.1	6.77566	4.30978	1.11801e-06	3.08296e-06	Acyltransferase-like_protein_(AHRD_V1_**--_Q589X7_TOBAC);_contains_Interpro_domain(s)__IPR003480__Transferase_
Solyc06g065010.2	6.76351	4.30461	1.1687e-06	3.21908e-06	GDSL_esterase/lipase_1_(AHRD_V1_****_GLIP1_ARATH);_contains_Interpro_domain(s)__IPR001087__Lipase,_GDSL_
Solyc01g096260.2	6.77165	4.30295	1.18879e-06	3.27233e-06	Unknown_Protein_(AHRD_V1)
Solyc08g063090.2	53.0487	4.28353	1.21208e-25	8.83162e-25	Delta-6-desaturase_(AHRD_V1_****_D3YN48_9ERIC);_contains_Interpro_domain(s)__IPR012171__Fatty_acid/sphingolipid_desaturase_
Solyc04g071600.2	6.60102	4.27789	1.40992e-06	3.85808e-06	Abscisic_stress_ripening_(Fragment)_(AHRD_V1_*---_D1MEA2_MUSAC);_contains_Interpro_domain(s)__IPR003496__ABA/WDS_induced_protein_
Solyc06g075520.2	19.8491	4.27371	6.8876e-12	2.74457e-11	Dehydroascorbate_reductase_1_(Fragment)_(AHRD_V1_***-_B8YGQ8_SOLLC);_contains_Interpro_domain(s)__IPR010987__Glutathione_S-transferase,_C-terminal-like_
Solyc12g006460.1	6.61475	4.27242	1.48564e-06	4.05762e-06	Cytochrome_P450
Solyc01g066740.2	439.468	4.26662	2.04467e-188	1.03939e-186	Transducin_family_protein_(Fragment)_(AHRD_V1_*---_D7L607_ARALY);_contains_Interpro_domain(s)__IPR017986__WD40_repeat,_region_
Solyc10g075090.1	3041.82	4.26502	0	0	Non-specific_lipid-transfer_protein_(AHRD_V1_****_Q4A1N0_SOLLC);_contains_Interpro_domain(s)__IPR013770__Plant_lipid_transfer_protein_and_hydrophobic_protein,_helical_
Solyc06g084070.2	13.1463	4.2611	3.63202e-09	1.21479e-08	Auxin_responsive_protein_(AHRD_V1_***-_D9IQE6_CATRO);_contains_Interpro_domain(s)__IPR003311__AUX/IAA_protein_
Solyc09g082220.1	13.2103	4.26	3.27841e-09	1.10024e-08	Acetyltransferase_GNAT_family_protein_expressed_(AHRD_V1_***-_Q75GC2_ORYSJ);_contains_Interpro_domain(s)__IPR016181__Acyl-CoA_N-acyltransferase_
Solyc06g006090.1	6.62524	4.25172	1.7899e-06	4.84847e-06	Unknown_Protein_(AHRD_V1)
Solyc12g100250.1	9.77203	4.24778	9.8841e-08	2.97562e-07	Fatty_acid_desaturase_(AHRD_V1_***-_B3SP99_CAPAN);_contains_Interpro_domain(s)__IPR005804__Fatty_acid_desaturase,_type_1_
Solyc02g022850.1	156.276	4.24639	1.25342e-68	2.25564e-67	FAD-binding_domain-containing_protein_(AHRD_V1_**--_D7MFH8_ARALY);_contains_Interpro_domain(s)__IPR006094__FAD_linked_oxidase,_N-terminal_
Solyc12g006530.1	103.937	4.24389	1.21526e-47	1.53278e-46	Cycloartenol_synthase_(AHRD_V1_***-_D7LA92_ARALY);_contains_Interpro_domain(s)__IPR018333__Squalene_cyclase_
Solyc07g040740.2	16.4736	4.24316	3.53485e-10	1.26472e-09	Diacylglycerol_acyltransferase_(AHRD_V1_****_Q9FUL6_PERFR);_contains_Interpro_domain(s)__IPR004299__Membrane_bound_O-acyl_transferase,_MBOAT_
Solyc03g120260.2	16.2211	4.24169	1.71098e-10	6.26277e-10	Coatomer_beta&apos_subunit_(AHRD_V1_***-_C4YSS2_CANAW);_contains_Interpro_domain(s)__IPR020472__G-protein_beta_WD-40_repeat,_region_
Solyc02g081350.2	6.42555	4.24164	1.83944e-06	4.9777e-06	Acyl-CoA_synthetase/AMP-acid_ligase_II_(AHRD_V1_****_D0C359_9GAMM);_contains_Interpro_domain(s)__IPR000873__AMP-dependent_synthetase_and_ligase_
Solyc01g006400.2	13.0205	4.24106	4.1533e-09	1.38276e-08	Cysteine-rich_extensin-like_protein-4_(AHRD_V1_*-*-_Q08197_TOBAC)
Solyc01g087800.2	51.6487	4.23958	1.47117e-25	1.06872e-24	Subtilisin-like_protease_(AHRD_V1_**--_O82777_SOLLC);_contains_Interpro_domain(s)__IPR015500__Peptidase_S8,_subtilisin-related_
Solyc07g054220.1	119.283	4.23894	2.23743e-54	3.19421e-53	Ethylene_responsive_transcription_factor_2a_(AHRD_V1_*-*-_C0J9I7_9ROSA);_contains_Interpro_domain(s)__IPR001471__Pathogenesis-related_transcriptional_factor_and_ERF,_DNA-binding_
Solyc05g005070.2	51.4699	4.23501	1.87151e-25	1.35502e-24	RLK,_Receptor_like_protein,_putative_resistance_protein_with_an_antifungal_domain
Solyc01g109460.2	534.299	4.2305	2.93393e-223	1.80832e-221	Solute_carrier_family_2,_facilitated_glucose_transporter_member_3_(AHRD_V1_***-_GTR3_RAT);_contains_Interpro_domain(s)__IPR003663__Sugar/inositol_transporter_
Solyc07g052230.2	64.2456	4.22824	1.2263e-30	1.03978e-29	Laccase-22_(AHRD_V1_**--_LAC22_ORYSJ);_contains_Interpro_domain(s)__IPR001117__Multicopper_oxidase,_type_1_
Solyc06g050800.2	134.958	4.22584	1.57237e-57	2.35283e-56	Amino_acid_transporter_(AHRD_V1_****_B9HYI5_POPTR);_contains_Interpro_domain(s)__IPR013057__Amino_acid_transporter,_transmembrane_
Solyc03g006030.2	16.0847	4.22302	2.03841e-10	7.42752e-10	Receptor_like_kinase,_RLK
Solyc04g007580.1	31.9722	4.22046	5.24072e-17	2.73042e-16	cDNA_clone_J100026I16_full_insert_sequence_(AHRD_V1_**--_B7FA06_ORYSJ)
Solyc12g045030.1	313.589	4.21424	3.17233e-135	1.12228e-133	Short-chain_dehydrogenase/reductase_family_protein_(AHRD_V1_**--_D7LV30_ARALY);_contains_Interpro_domain(s)__IPR002347__Glucose/ribitol_dehydrogenase_
Solyc03g114150.2	525.591	4.21332	2.45482e-218	1.45134e-216	Aldehyde_dehydrogenase_(AHRD_V1_****_Q1AFF6_9ROSI);_contains_Interpro_domain(s)__IPR015590__Aldehyde_dehydrogenase_
Solyc06g050810.2	60.2071	4.21103	6.37718e-29	5.15985e-28	Os03g0816700_protein_(Fragment)_(AHRD_V1_***-_Q0DMC9_ORYSJ);_contains_Interpro_domain(s)__IPR007612__Protein_of_unknown_function_DUF567_
Solyc01g094970.2	9.64708	4.20802	1.41732e-07	4.21207e-07	Glycoside_hydrolase_family_28_protein/polygalacturonase_family_protein_(AHRD_V1_**--_Q1PF10_ARATH);_contains_Interpro_domain(s)__IPR012334__Pectin_lyase_fold_
Solyc10g055820.1	6.27679	4.20521	2.40504e-06	6.44574e-06	Chitinase_(AHRD_V1_***-_B9VRK7_CAPAN);_contains_Interpro_domain(s)__IPR000726__Glycoside_hydrolase,_family_19,_catalytic_
Solyc10g080530.1	25.3314	4.204	3.21527e-14	1.46196e-13	Unknown_Protein_(AHRD_V1);_contains_Interpro_domain(s)__IPR014977__WRC_
Solyc11g010690.1	54.0047	4.20394	6.8127e-26	4.99912e-25	Nucleobase_ascorbate_transporter_(AHRD_V1_*---_B9MYJ5_POPTR);_contains_Interpro_domain(s)__IPR006043__Xanthine/uracil/vitamin_C_permease_
Solyc06g065990.1	16.0805	4.20167	6.2875e-10	2.20961e-09	ATP_synthase_subunit_b&apos_(AHRD_V1_***-_D8G4T7_9CYAN);_contains_Interpro_domain(s)__IPR002146__ATPase,_F0_complex,_subunit_B/B',_bacterial_and_chloroplast_
Solyc10g078230.1	6.25815	4.20012	2.50252e-06	6.70203e-06	Cytochrome_P450
Solyc07g042390.1	15.7246	4.19764	3.01403e-10	1.08373e-09	Pectinesterase_(AHRD_V1_****_B7SIX2_9CONI);_contains_Interpro_domain(s)__IPR006501__Pectinesterase_inhibitor_
Solyc03g013440.2	6.27513	4.1943	2.64107e-06	7.06004e-06	Amino_acid_transporter_family_protein_(AHRD_V1_****_D7LM67_ARALY);_contains_Interpro_domain(s)__IPR013057__Amino_acid_transporter,_transmembrane_
Solyc01g094210.2	50.2217	4.19199	6.18124e-25	4.39064e-24	Carbonyl_reductase_3_(AHRD_V1_****_B6TRS7_MAIZE);_contains_Interpro_domain(s)__IPR002347__Glucose/ribitol_dehydrogenase_
Solyc06g067980.2	171.842	4.18889	2.33415e-74	4.54647e-73	Unknown_Protein_(AHRD_V1)
Solyc04g054990.2	349.384	4.17861	4.49389e-149	1.76169e-147	Lipoxygenase_homology_domain-containing_protein_1_(AHRD_V1_*---_LOXH1_HUMAN);_contains_Interpro_domain(s)__IPR001024__Lipoxygenase,_LH2_
Solyc04g080420.2	9.30397	4.17614	1.67205e-07	4.94479e-07	Myrosinase_binding_protein_(AHRD_V1_**--_P93065_BRANA);_contains_Interpro_domain(s)__IPR001229__Mannose-binding_lectin_
Solyc03g006910.2	6.09325	4.17464	2.95109e-06	7.84925e-06	BHLH_transcription_factor-like_(AHRD_V1_****_Q941Z7_ORYSJ);_contains_Interpro_domain(s)__IPR011598__Helix-loop-helix_DNA-binding_
Solyc06g019200.2	314.747	4.16991	7.79615e-128	2.62978e-126	Peptidase_M50_family_protein_(AHRD_V1_***-_D7LZ04_ARALY);_contains_Interpro_domain(s)__IPR008915__Peptidase_M50_
Solyc09g098120.2	12.3558	4.16669	9.4685e-09	3.06694e-08	DUF1264_domain_protein_(AHRD_V1_**--_B8NLT6_ASPFN);_contains_Interpro_domain(s)__IPR010686__Protein_of_unknown_function_DUF1264_
Solyc02g071700.2	6.10049	4.16605	3.17992e-06	8.44034e-06	GDSL_esterase/lipase_At1g29670_(AHRD_V1_***-_GDL15_ARATH);_contains_Interpro_domain(s)__IPR001087__Lipase,_GDSL_
Solyc09g074430.2	6.10049	4.16605	3.17992e-06	8.44034e-06	Monooxygenase_(AHRD_V1_***-_B5GNT3_STRCL);_contains_Interpro_domain(s)__IPR000103__Pyridine_nucleotide-disulphide_oxidoreductase,_class-II_
Solyc08g016150.1	24.6934	4.16308	1.29111e-13	5.70487e-13	Avr9/Cf-9_rapidly_elicited_protein_180_(AHRD_V1_***-_Q9FQZ1_TOBAC)
Solyc11g008810.1	6.0949	4.16125	3.30735e-06	8.76894e-06	Beta-hexosaminidase_b_(AHRD_V1_****_Q17BL1_AEDAE);_contains_Interpro_domain(s)__IPR001540__Glycoside_hydrolase,_family_20_
Solyc07g005370.2	6.07385	4.16011	3.32343e-06	8.80944e-06	Norcoclaurine_synthase_(AHRD_V1_***-_B6E2Z2_PAPSO);_contains_Interpro_domain(s)__IPR000916__Bet_v_I_allergen_
Solyc06g035700.1	6.07061	4.15574	3.44541e-06	9.11722e-06	Ethylene-responsive_transcription_factor_1_(AHRD_V1_*-**_ERF1_ORYSJ);_contains_Interpro_domain(s)__IPR001471__Pathogenesis-related_transcriptional_factor_and_ERF,_DNA-binding_
Solyc12g099430.1	252.998	4.15423	5.33962e-108	1.54693e-106	Epoxide_hydrolase_1_(AHRD_V1_***-_D8L7V7_PRUPE);_contains_Interpro_domain(s)__IPR000639__Epoxide_hydrolase-like_
Solyc02g090680.2	33.8814	4.1537	2.11863e-17	1.12181e-16	Cyclin-dependent_kinase_inhibitor_7_(AHRD_V1_*-**_KRP7_ARATH);_contains_Interpro_domain(s)__IPR016701__Cyclin-dependent_kinase_inhibitor,_plant_
Solyc03g078650.2	15.1913	4.15074	5.79751e-10	2.04269e-09	Os12g0581300_protein_(Fragment)_(AHRD_V1_*-*-_Q0IMB2_ORYSJ);_contains_Interpro_domain(s)__IPR006873__Protein_of_unknown_function_DUF620_
Solyc02g083680.1	63.8569	4.15024	1.22021e-30	1.03542e-29	Multi-sensor_hybrid_histidine_kinase_(AHRD_V1_*-**_A8ZX44_DESOH);_contains_Interpro_domain(s)__IPR004358__Signal_transduction_histidine_kinase-related_protein,_C-terminal_
Solyc12g044280.1	15.2263	4.14079	6.88042e-10	2.41486e-09	Photosystem_I_reaction_center_subunit_VI,_chloroplastic_(AHRD_V1_***-_PSAH_SPIOL);_contains_Interpro_domain(s)__IPR004928__Photosystem_I_reaction_centre_subunit_VI_
Solyc10g007670.2	63.1476	4.13462	1.16e-30	9.85483e-30	Unknown_Protein_(AHRD_V1);_contains_Interpro_domain(s)__IPR001075__NIF_system_FeS_cluster_assembly,_NifU,_C-terminal_
Solyc01g066440.2	36.409	4.13432	1.45069e-18	8.08472e-18	Unknown_Protein_(AHRD_V1)
Solyc10g086280.1	246.922	4.13406	5.01853e-106	1.4273e-104	Heavy_metal-associated_domain_containing_protein_expressed_(AHRD_V1_*-*-_Q10RN8_ORYSJ);_contains_Interpro_domain(s)__IPR006121__Heavy_metal_transport/detoxification_protein_
Solyc12g005660.1	15.376	4.12963	1.24575e-09	4.29604e-09	CONSTANS-like_zinc_finger_protein_(AHRD_V1_*-*-_D0EP04_SOYBN);_contains_Interpro_domain(s)__IPR000315__Zinc_finger,_B-box_
Solyc02g067340.2	21.1935	4.12667	2.34948e-12	9.59957e-12	MYB_transcription_factor_(AHRD_V1_**-*_Q9SN78_ARATH);_contains_Interpro_domain(s)__IPR015495__Myb_transcription_factor_
Solyc01g105890.2	5.90887	4.12476	4.23784e-06	1.11154e-05	(E)-beta-ocimene_synthase_(AHRD_V1_****_Q5CD81_CITUN);_contains_Interpro_domain(s)__IPR005630__Terpene_synthase,_metal-binding_domain_
Solyc07g055810.2	27.1954	4.12298	1.6345e-14	7.53587e-14	Receptor_like_kinase,_RLK
Solyc02g078450.2	33.1194	4.12014	4.58638e-17	2.3987e-16	Tetraspanin_family_protein_(AHRD_V1_***-_B6TTZ1_MAIZE);_contains_Interpro_domain(s)__IPR000301__Tetraspanin,_subgroup_
Solyc06g033850.2	1797.88	4.11934	0	0	Dehydration-responsive_element-binding_protein_2D_(AHRD_V1_*-*-_DRE2D_ARATH)
Solyc02g068400.2	5.91046	4.10997	4.78792e-06	1.2486e-05	AT4G20050-like_protein_(Fragment)_(AHRD_V1_*-*-_D6PQZ2_9BRAS);_contains_Interpro_domain(s)__IPR011050__Pectin_lyase_fold/virulence_factor_
Solyc09g091630.1	9.08588	4.10647	3.86512e-07	1.1081e-06	Unknown_Protein_(AHRD_V1)
Solyc01g081640.2	5.90238	4.10396	5.0192e-06	1.30641e-05	Legume_lectin_beta_domain_(AHRD_V1_***-_A2Q3C0_MEDTR);_contains_Interpro_domain(s)__IPR010341__Protein_of_unknown_function_DUF936,_plant_
Solyc04g078800.2	17.912	4.10315	6.59651e-11	2.48176e-10	Lipase_class_3-like_(AHRD_V1_***-_Q6Z307_ORYSJ);_contains_Interpro_domain(s)__IPR002921__Lipase,_class_3_
Solyc07g017880.2	5.94615	4.10089	5.19582e-06	1.3498e-05	Peroxidase_(AHRD_V1_****_D4NYQ9_9ROSI);_contains_Interpro_domain(s)__IPR002016__Haem_peroxidase,_plant/fungal/bacterial_
Solyc04g014350.1	5.76336	4.09917	4.98694e-06	1.29817e-05	Unknown_Protein_(AHRD_V1)
Solyc07g006560.2	5.74555	4.09486	5.14524e-06	1.33714e-05	Hypersensitive_response_assisting_protein_(AHRD_V1_***-_Q9SWC6_CAPAN);_contains_Interpro_domain(s)__IPR001568__Ribonuclease_T2_
Solyc10g005960.1	58.3553	4.08374	1.58763e-27	1.2262e-26	Fasciclin-like_arabinogalactan_protein_10_(AHRD_V1_***-_A9XTL5_GOSHI);_contains_Interpro_domain(s)__IPR000782__FAS1_domain_
Solyc02g069670.2	227.551	4.0827	2.75218e-97	7.11154e-96	Alpha-glucosidase_1_(AHRD_V1_****_O22444_ARATH);_contains_Interpro_domain(s)__IPR000322__Glycoside_hydrolase,_family_31_
Solyc01g111840.2	11.6375	4.08058	2.76703e-08	8.65348e-08	MFS-type_drug_efflux_transporter_P55_(AHRD_V1_*--*_MFS55_MYCTU);_contains_Interpro_domain(s)__IPR016196__Major_facilitator_superfamily,_general_substrate_transporter_
Solyc00g206460.1	43.3541	4.07563	6.07499e-22	3.8886e-21	Os06g0220000_protein_(Fragment)_(AHRD_V1_**--_Q0DDJ2_ORYSJ);_contains_Interpro_domain(s)__IPR006766__Phosphate-induced_protein_1_conserved_region_
Solyc12g006140.1	14.5621	4.07498	1.47979e-09	5.07902e-09	Chlorophyll_a-b_binding_protein_37,_chloroplastic_(AHRD_V1_***-_CB26_PETSP);_contains_Interpro_domain(s)__IPR001344__Chlorophyll_A-B_binding_protein_
Solyc03g111940.2	49.7855	4.07249	9.2998e-22	5.90934e-21	Cytochrome_P450
Solyc06g062680.1	5.59355	4.05945	6.52361e-06	1.6793e-05	Polyadenylate-binding_protein_2_(AHRD_V1_*-*-_B6U4M0_MAIZE);_contains_Interpro_domain(s)__IPR002164__Nucleosome_assembly_protein_(NAP)_
Solyc07g063470.1	5.57416	4.05639	6.65699e-06	1.71161e-05	Unknown_Protein_(AHRD_V1)
Solyc08g066180.2	37.2813	4.05601	5.93265e-19	3.37015e-18	HMP-PP_phosphatase_(AHRD_V1_*---_COF_CITK8);_contains_Interpro_domain(s)__IPR013200__HAD_superfamily_hydrolase-like,_type_3_
Solyc12g100270.1	31.4322	4.05376	7.321e-17	3.79245e-16	CER1_(AHRD_V1_**--_B6TFH3_MAIZE);_contains_Interpro_domain(s)__IPR006694__Fatty_acid_hydroxylase_
Solyc01g091470.2	5.6057	4.05004	7.05179e-06	1.80565e-05	AT-hook_DNA-binding_protein_(Fragment)_(AHRD_V1_*--*_A1DR81_CATRO);_contains_Interpro_domain(s)__IPR014476__Predicted_AT-hook_DNA-binding_
Solyc10g007640.2	5.5685	4.04977	7.00937e-06	1.79584e-05	Glutathione_S-transferase-like_protein_(AHRD_V1_****_Q8GVD1_SOLLC);_contains_Interpro_domain(s)__IPR004046__Glutathione_S-transferase,_C-terminal_
Solyc02g080530.2	271.878	4.04224	5.53809e-117	1.73871e-115	Peroxidase_(AHRD_V1_****_C7DYB2_9ERIC);_contains_Interpro_domain(s)__IPR002016__Haem_peroxidase,_plant/fungal/bacterial_
Solyc09g083190.2	101.863	4.0396	6.90559e-47	8.6051e-46	Genomic_DNA_chromosome_5_P1_clone_MQD19_(AHRD_V1_***-_Q9FG89_ARATH)
Solyc08g006310.2	13.9887	4.03933	2.52771e-09	8.54764e-09	Cellulose_synthase-like_C1-2_glycosyltransferase_family_2_protein_(AHRD_V1_**-*_D8T077_SELML);_contains_Interpro_domain(s)__IPR001173__Glycosyl_transferase,_family_2_
Solyc02g083880.2	155.497	4.03825	2.32729e-69	4.23722e-68	Gibberellin-regulated_protein_2_(AHRD_V1_*---_B6SKV6_MAIZE);_contains_Interpro_domain(s)__IPR003854__Gibberellin_regulated_protein_
Solyc10g009240.2	124.548	4.03711	1.80488e-55	2.61967e-54	Fatty_acid_elongase_3-ketoacyl-CoA_synthase_(AHRD_V1_****_Q6DUV6_BRANA);_contains_Interpro_domain(s)__IPR012392__Very-long-chain_3-ketoacyl-CoA_synthase_
Solyc06g005000.2	51.0059	4.03682	8.60598e-25	6.08516e-24	IBR_finger_domain-containing_protein_(AHRD_V1_*---_C1GML6_PARBD);_contains_Interpro_domain(s)__IPR002867__Zinc_finger,_C6HC-type_
Solyc03g119370.1	5.61378	4.03451	7.98626e-06	2.03558e-05	MYB_transcription_factor_(AHRD_V1_*-*-_Q9C9G7_ARATH);_contains_Interpro_domain(s)__IPR015495__Myb_transcription_factor_
Solyc07g061730.2	17.2227	4.0335	2.77809e-10	1.00237e-09	Gibberellin_2-oxidase_(AHRD_V1_****_A4GVL9_SOLLC);_contains_Interpro_domain(s)__IPR005123__Oxoglutarate_and_iron-dependent_oxygenase_
Solyc03g080180.2	115.917	4.03323	1.29058e-50	1.72159e-49	O-methyltransferase_(AHRD_V1_****_Q9LWB8_9ROSI);_contains_Interpro_domain(s)__IPR016461__O-methyltransferase,_COMT,_eukaryota_
Solyc09g090730.1	28.5724	4.02843	6.09861e-15	2.87451e-14	Ammonium_transporter_(AHRD_V1_****_Q09J80_9ROSI);_contains_Interpro_domain(s)__IPR001905__Ammonium_transporter_
Solyc09g082230.1	56.1861	4.02465	1.32396e-26	9.92607e-26	Ribosomal-protein-alanine_N-acetyltransferase_(AHRD_V1_****_A6CNK1_9BACI);_contains_Interpro_domain(s)__IPR000182__GCN5-related_N-acetyltransferase_
Solyc06g068680.2	13.8595	4.02098	2.68968e-09	9.07558e-09	Respiratory_burst_oxidase-like_protein_(AHRD_V1_****_C1IHQ9_9ROSI);_contains_Interpro_domain(s)__IPR013121__Ferric_reductase,_NAD_binding_
Solyc05g054380.1	5.41001	4.01891	8.51118e-06	2.16152e-05	Major_allergen_Mal_d_1_(AHRD_V1_***-_Q84LA7_MALDO);_contains_Interpro_domain(s)__IPR000916__Bet_v_I_allergen_
Solyc01g017600.2	5.4254	4.01841	8.57338e-06	2.17707e-05	Plant_viral-response_family_protein_(AHRD_V1_**--_B6SQA7_MAIZE);_contains_Interpro_domain(s)__IPR006904__Protein_of_unknown_function_DUF716_
Solyc10g051130.1	5.41808	4.01761	8.61365e-06	2.18704e-05	Multidrug_resistance_protein_mdtK_(AHRD_V1_**--_MDTK_ERWAM);_contains_Interpro_domain(s)__IPR002528__Multi_antimicrobial_extrusion_protein_MatE_
Solyc02g086480.1	5.40435	4.01417	8.82185e-06	2.23781e-05	LOB_domain_protein_(AHRD_V1_***-_Q9AS62_ORYSJ);_contains_Interpro_domain(s)__IPR004883__Lateral_organ_boundaries,_LOB_
Solyc04g077990.2	55.8976	4.01115	4.33897e-26	3.20336e-25	LOB_domain_protein_38_(AHRD_V1_*-*-_D7LT02_ARALY);_contains_Interpro_domain(s)__IPR004883__Lateral_organ_boundaries,_LOB_
Solyc03g123580.2	22.2023	4.00996	1.88978e-12	7.76799e-12	Unknown_Protein_(AHRD_V1)
Solyc08g079420.2	44.4842	4.00944	3.57949e-21	2.22194e-20	Cytochrome_P450
Solyc03g118370.2	5.39869	4.00652	9.35258e-06	2.36527e-05	Serine_carboxypeptidase_K10B2.2_(AHRD_V1_****_B6TKD2_MAIZE);_contains_Interpro_domain(s)__IPR001563__Peptidase_S10,_serine_carboxypeptidase_
Solyc03g117690.2	123.342	4.00406	2.42941e-25	1.75138e-24	Aspartic_proteinase_nepenthesin-1_(AHRD_V1_**--_C0JA51_9ORYZ);_contains_Interpro_domain(s)__IPR001461__Peptidase_A1_
Solyc01g005160.2	11.1483	3.99988	6.37626e-08	1.94597e-07	U-box_domain-containing_protein_(AHRD_V1_***-_D7MID4_ARALY);_contains_Interpro_domain(s)__IPR003613__U_box_domain_
Solyc12g056810.1	5.42381	3.99925	9.94757e-06	2.51049e-05	Cytochrome_P450
Solyc08g075150.2	217.104	3.99402	5.29877e-93	1.29534e-91	Genomic_DNA_chromosome_5_TAC_clone_K9E15_(AHRD_V1_*-*-_Q9FH79_ARATH)
Solyc07g052460.2	40.9628	3.99219	1.63271e-20	9.86475e-20	Genomic_DNA_chromosome_3_P1_clone_MSD21_(AHRD_V1_***-_Q9LSZ3_ARATH)
Solyc04g072280.2	5.41077	3.98829	1.07914e-05	2.71305e-05	Laccase_(AHRD_V1_***-_Q38757_ACEPS);_contains_Interpro_domain(s)__IPR017761__Laccase_
Solyc02g088100.2	240.392	3.98806	1.29504e-104	3.60309e-103	Expansin_(AHRD_V1_***-_Q9ZP31_SOLLC);_contains_Interpro_domain(s)__IPR007112__Expansin_45,_endoglucanase-like__IPR007117__Pollen_allergen/expansin,_C-terminal_
Solyc03g121600.2	8.11079	3.98473	9.07101e-07	2.52764e-06	Choline_dehydrogenase_(AHRD_V1_***-_B0WJG6_CULQU);_contains_Interpro_domain(s)__IPR012132__Glucose-methanol-choline_oxidoreductase_
Solyc04g005610.2	247.815	3.98324	1.90045e-104	5.27399e-103	NAC_domain_transcription_factor_(AHRD_V1_****_Q5DM36_WHEAT);_contains_Interpro_domain(s)__IPR003441__No_apical_meristem_(NAM)_protein_
Solyc10g005480.2	49.4774	3.9818	1.80252e-23	1.22021e-22	F-box_family_protein_(AHRD_V1_***-_B9H220_POPTR);_contains_Interpro_domain(s)__IPR001810__Cyclin-like_F-box_
Solyc04g079860.1	27.1794	3.97779	1.16193e-14	5.40174e-14	Glycosyltransferase_family_GT8_protein_(AHRD_V1_***-_D0ECQ6_POPDE);_contains_Interpro_domain(s)__IPR002495__Glycosyl_transferase,_family_8_
Solyc07g041690.1	8.13974	3.97656	9.99777e-07	2.77415e-06	Ulp1_protease_family_C-terminal_catalytic_domain_containing_protein_(AHRD_V1_*-*-_Q60D46_SOLDE);_contains_Interpro_domain(s)__IPR003653__Peptidase_C48,_SUMO/Sentrin/Ubl1_
Solyc06g072230.1	8.1609	3.97181	1.102e-06	3.04229e-06	Kunitz_trypsin_inhibitor_(AHRD_V1_****_B8Y888_TOBAC);_contains_Interpro_domain(s)__IPR002160__Proteinase_inhibitor_I3,_Kunitz_legume_
Solyc05g005570.2	13.4837	3.97031	6.36867e-09	2.08963e-08	BURP_domain-containing_protein_(Fragment)_(AHRD_V1_*---_Q94IC5_9ROSI);_contains_Interpro_domain(s)__IPR004873__BURP_
Solyc08g079690.2	210.644	3.96663	1.6465e-90	3.88958e-89	Unknown_Protein_(AHRD_V1)
Solyc04g064920.2	10.6308	3.96583	7.81007e-08	2.3686e-07	Pleckstrin_homology_domain_containing_family_A_member_8_(AHRD_V1_**--_D2KC46_CANFA);_contains_Interpro_domain(s)__IPR014830__Glycolipid_transfer_protein,_GLTP_
Solyc06g072350.2	5.57243	3.96016	1.39394e-05	3.46725e-05	UPF0497_membrane_protein_17_(AHRD_V1_***-_U497H_RICCO);_contains_Interpro_domain(s)__IPR006702__Uncharacterised_protein_family_UPF0497,_trans-membrane_plant_
Solyc11g005760.1	5.22812	3.96016	1.26835e-05	3.16898e-05	Glycogenin-like_protein_(AHRD_V1_***-_Q5NA53_ORYSJ);_contains_Interpro_domain(s)__IPR002495__Glycosyl_transferase,_family_8_
Solyc08g082670.2	5.25725	3.95967	1.28085e-05	3.19764e-05	Cellulose_synthase_(AHRD_V1_****_B9IMB3_POPTR);_contains_Interpro_domain(s)__IPR005150__Cellulose_synthase_
Solyc10g007900.2	5.23937	3.95952	1.27749e-05	3.19034e-05	Cytochrome_P450
Solyc08g014030.1	7.95789	3.95622	1.15497e-06	3.18165e-06	GRAS_family_transcription_factor_(AHRD_V1_**--_B9MY72_POPTR);_contains_Interpro_domain(s)__IPR005202__GRAS_transcription_factor_
Solyc06g062960.1	109.155	3.95117	4.35631e-49	5.66867e-48	Unknown_Protein_(AHRD_V1);_contains_Interpro_domain(s)__IPR012876__Protein_of_unknown_function_DUF1677,_plant_
Solyc08g078670.2	1225.2	3.95071	0	0	Aspartyl_protease_(AHRD_V1_**--_B8YIB7_MIRJA);_contains_Interpro_domain(s)__IPR001461__Peptidase_A1_
Solyc06g036310.2	74.6055	3.9489	5.00927e-35	4.7468e-34	Heavy_metal_transport/detoxification_protein_(AHRD_V1_*-*-_Q1SWG8_MEDTR);_contains_Interpro_domain(s)__IPR006121__Heavy_metal_transport/detoxification_protein_
Solyc10g079300.1	21.2904	3.94781	2.45549e-12	1.00214e-11	Calcium-transporting_ATPase_1_(AHRD_V1_***-_Q7XBH9_CERRI);_contains_Interpro_domain(s)__IPR006408__ATPase,_P-type,_calcium-transporting,_PMCA-type_
Solyc01g095500.2	23.8135	3.94736	1.88372e-13	8.24796e-13	Ethylene-responsive_transcription_factor_4_(AHRD_V1_*-*-_B6T615_MAIZE);_contains_Interpro_domain(s)__IPR001471__Pathogenesis-related_transcriptional_factor_and_ERF,_DNA-binding_
Solyc06g083470.2	5.80457	3.94561	1.63426e-05	4.03456e-05	Tropinone_reductase-like_protein_16_(AHRD_V1_**--_B2BXZ1_9BRAS);_contains_Interpro_domain(s)__IPR002347__Glucose/ribitol_dehydrogenase_
Solyc10g050970.1	7.77332	3.94237	1.33058e-06	3.64785e-06	Ethylene_responsive_transcription_factor_2b_(AHRD_V1_*-*-_C0J9I6_9ROSA);_contains_Interpro_domain(s)__IPR001471__Pathogenesis-related_transcriptional_factor_and_ERF,_DNA-binding_
Solyc10g050160.1	45.7719	3.942	2.92212e-21	1.82011e-20	Caffeoyl-CoA_3-O-methyltransferase_(AHRD_V1_****_A6XBP7_BRARP);_contains_Interpro_domain(s)__IPR002935__O-methyltransferase,_family_3_
Solyc10g055240.1	5.0777	3.9391	1.4192e-05	3.52603e-05	Phosphatidylinositol-specific_phospholipase_c_(AHRD_V1_*-*-_B9UY71_LISMO);_contains_Interpro_domain(s)__IPR017946__PLC-like_phosphodiesterase,_TIM_beta/alpha-barrel_domain_
Solyc01g066790.1	13.1959	3.93844	7.29403e-09	2.38032e-08	Unknown_Protein_(AHRD_V1)
Solyc01g095140.2	355.307	3.93739	3.09812e-136	1.11231e-134	Late_embryogenesis_abundant_protein_(Fragment)_(AHRD_V1_**--_B7TGG5_PINSY);_contains_Interpro_domain(s)__IPR013990__Water_Stress_and_Hypersensitive_response_
Solyc06g075370.2	148.079	3.93454	1.8325e-63	3.02962e-62	Dof_zinc_finger_protein_9_(AHRD_V1_*-*-_A5HWF8_HORVD);_contains_Interpro_domain(s)__IPR003851__Zinc_finger,_Dof-type_
Solyc01g107090.2	34.4542	3.93445	1.24373e-17	6.66827e-17	Beta-1_4-xylosidase_(AHRD_V1_*-*-_D7LA14_ARALY)
Solyc06g062460.2	7.77683	3.9344	1.32197e-06	3.62471e-06	BHLH_transcription_factor-like_(AHRD_V1_*--*_Q8S0N2_ORYSJ);_contains_Interpro_domain(s)__IPR001092__Basic_helix-loop-helix_dimerisation_region_bHLH_
Solyc06g007240.2	7.79522	3.93265	1.33403e-06	3.65641e-06	BCL-2_binding_anthanogene-1_(AHRD_V1_***-_B4FV61_MAIZE);_contains_Interpro_domain(s)__IPR003103__Apoptosis_regulator_Bcl-2_protein,_BAG_
Solyc00g170200.1	10.4763	3.93076	1.54067e-07	4.56805e-07	Hydrolase_alpha/beta_fold_family_protein_(AHRD_V1_***-_D7L528_ARALY)
Solyc02g093950.2	5.06314	3.927	1.54897e-05	3.83313e-05	Ankyrin_repeat_family_protein_(AHRD_V1_****_D7M616_ARALY);_contains_Interpro_domain(s)__IPR002110__Ankyrin_
Solyc06g072700.2	120.742	3.92433	9.62173e-54	1.36023e-52	Metal_ion_binding_protein_(AHRD_V1_*--*_B6U064_MAIZE);_contains_Interpro_domain(s)__IPR006121__Heavy_metal_transport/detoxification_protein_
Solyc09g082270.2	5.07605	3.92403	1.58793e-05	3.92597e-05	Non-specific_lipid-transfer_protein_(AHRD_V1_***-_B9SFJ1_RICCO);_contains_Interpro_domain(s)__IPR013770__Plant_lipid_transfer_protein_and_hydrophobic_protein,_helical_
Solyc04g014320.1	5.2353	3.92363	1.6673e-05	4.111e-05	Unknown_Protein_(AHRD_V1)
Solyc07g065900.2	31.203	3.92261	1.45009e-16	7.40429e-16	Fructose-bisphosphate_aldolase_(AHRD_V1_***-_A9PEE1_POPTR);_contains_Interpro_domain(s)__IPR000741__Fructose-bisphosphate_aldolase,_class-I_
Solyc01g086920.2	13.017	3.92204	1.28025e-08	4.10651e-08	LRR_receptor-like_serine/threonine-protein_kinase,_RLP
Solyc03g026270.1	44.2723	3.91629	5.80557e-22	3.72162e-21	Ethylene-responsive_transcription_factor_4_(AHRD_V1_*-**_ERF78_ARATH);_contains_Interpro_domain(s)__IPR001471__Pathogenesis-related_transcriptional_factor_and_ERF,_DNA-binding_
Solyc09g008380.2	7.76126	3.91127	1.70762e-06	4.63309e-06	Pectate_lyase-like_protein_(AHRD_V1_****_Q56XU8_ARATH);_contains_Interpro_domain(s)__IPR002022__Pectate_lyase/Amb_allergen_
Solyc08g068600.2	106.747	3.91063	1.9559e-45	2.3589e-44	Decarboxylase_family_protein_(AHRD_V1_***-_B1ILJ6_CLOBK);_contains_Interpro_domain(s)__IPR002129__Pyridoxal_phosphate-dependent_decarboxylase_
Solyc03g114210.2	51.7896	3.90376	7.38048e-25	5.23052e-24	Protein_kinase_(AHRD_V1_****_Q9FGB1_ARATH);_contains_Interpro_domain(s)__IPR015783__ATMRK_serine/threonine_protein_kinase-like_
Solyc04g016190.1	7.62866	3.90063	1.74242e-06	4.72397e-06	Glucosyltransferase_(AHRD_V1_*-**_D7URL8_9LAMI);_contains_Interpro_domain(s)__IPR002213__UDP-glucuronosyl/UDP-glucosyltransferase_
Solyc08g062930.1	7.60926	3.8997	1.74322e-06	4.72496e-06	Calmodulin-binding_protein_(AHRD_V1_****_A2I5F3_BETVU)
Solyc11g072510.1	118.115	3.89652	1.28175e-52	1.77398e-51	Cinnamoyl-CoA_reductase_(AHRD_V1_****_C3VPA5_9ERIC);_contains_Interpro_domain(s)__IPR016040__NAD(P)-binding_domain_
Solyc03g124110.1	25.3844	3.89267	8.86804e-14	3.95292e-13	CRT_binding_factor_2_(AHRD_V1_***-_B3TPN7_SOLHA);_contains_Interpro_domain(s)__IPR001471__Pathogenesis-related_transcriptional_factor_and_ERF,_DNA-binding_
Solyc04g078980.2	4.91197	3.89225	1.91188e-05	4.6896e-05	Glycogenin-like_protein_(AHRD_V1_***-_Q5NA53_ORYSJ);_contains_Interpro_domain(s)__IPR002495__Glycosyl_transferase,_family_8_
Solyc05g052950.2	12.667	3.89004	1.35995e-08	4.35186e-08	Regulator_of_chromosome_condensation_RCC1_domain-containing_protein_(AHRD_V1_*---_B9PXR3_TOXGO);_contains_Interpro_domain(s)__IPR009091__Regulator_of_chromosome_condensation/beta-lactamase-inhibitor_protein_II_
Solyc03g120890.2	28.1334	3.89004	8.54426e-15	3.99522e-14	GATA_transcription_factor_9_(AHRD_V1_*-*-_B6STZ1_MAIZE);_contains_Interpro_domain(s)__IPR016679__Transcription_factor,_GATA,_plant_
Solyc09g007980.1	4.90465	3.88881	1.95766e-05	4.79865e-05	Unknown_Protein_(AHRD_V1)
Solyc03g119810.1	53.6334	3.88715	5.84476e-26	4.29754e-25	Unknown_Protein_(AHRD_V1)
Solyc07g056480.2	153.248	3.88666	4.1875e-67	7.35331e-66	Glutathione_S-transferase-like_protein_(AHRD_V1_****_Q8GVD1_SOLLC);_contains_Interpro_domain(s)__IPR004046__Glutathione_S-transferase,_C-terminal_
Solyc04g070970.2	58.9477	3.88569	1.47149e-27	1.13771e-26	ABC_transporter_G_family_member_22_(AHRD_V1_****_AB22G_ARATH);_contains_Interpro_domain(s)__IPR003439__ABC_transporter-like_
Solyc01g104100.2	5.11091	3.8829	2.15877e-05	5.26375e-05	Legumin-like_protein_(AHRD_V1_**--_Q6Y4Q3_MAIZE);_contains_Interpro_domain(s)__IPR011051__Cupin,_RmlC-type_
Solyc09g075070.2	10.1467	3.8829	1.77877e-07	5.24897e-07	Beta-glucosidase_(AHRD_V1_****_D3YJ59_VITVI);_contains_Interpro_domain(s)__IPR001360__Glycoside_hydrolase,_family_1_
Solyc11g011180.1	145.855	3.88289	2.50852e-59	3.87902e-58	LRR_receptor-like_serine/threonine-protein_kinase,_RLP
Solyc02g080620.2	5.06321	3.88245	2.14533e-05	5.23156e-05	Prephenate_dehydratase_family_protein_(AHRD_V1_****_D7KMI7_ARALY);_contains_Interpro_domain(s)__IPR001086__Prephenate_dehydratase_
Solyc11g006590.1	12.7034	3.88215	1.77538e-08	5.63094e-08	Cytochrome_P450
Solyc00g080750.2	4.90141	3.88151	2.06324e-05	5.04267e-05	Unknown_Protein_(AHRD_V1)
Solyc01g100600.2	4.92812	3.8791	2.11126e-05	5.15366e-05	Kelch_domain-containing_protein_3_(AHRD_V1_*---_B0W5R4_CULQU);_contains_Interpro_domain(s)__IPR015915__Kelch-type_beta_propeller_
Solyc10g081960.1	32.8806	3.87698	3.91185e-17	2.05233e-16	Unknown_Protein_(AHRD_V1)
Solyc10g008450.1	14.9887	3.87448	1.56383e-09	5.35562e-09	F-box_family_protein_(AHRD_V1_***-_B9HCS6_POPTR);_contains_Interpro_domain(s)__IPR006527__F-box_associated_
Solyc09g057950.2	4.89257	3.87438	2.16853e-05	5.28695e-05	Asparaginyl-tRNA_synthetase_2_(AHRD_V1_****_D7L6K3_ARALY);_contains_Interpro_domain(s)__IPR018150__Aminoacyl-tRNA_synthetase,_class_II_(D,_K_and_N)-like_
Solyc03g025430.1	40.4585	3.86714	6.59877e-20	3.9024e-19	Genomic_DNA_chromosome_5_TAC_clone_K24M7_(AHRD_V1_**--_Q9FHB8_ARATH)
Solyc06g068960.1	115.884	3.86627	2.02251e-50	2.6848e-49	Calmodulin_(AHRD_V1_***-_D3PJ43_9MAXI);_contains_Interpro_domain(s)__IPR011992__EF-Hand_type_
Solyc10g085400.1	37.8764	3.86504	5.47345e-19	3.11498e-18	D-alanine--D-alanine_ligase_family_(AHRD_V1_***-_D7L782_ARALY);_contains_Interpro_domain(s)__IPR013817__Pre-ATP-grasp_fold_
Solyc07g008600.1	5.05016	3.86498	2.42348e-05	5.8815e-05	LRR_receptor-like_serine/threonine-protein_kinase,_RLP
Solyc11g066490.1	4.89009	3.86405	2.33473e-05	5.6737e-05	Harpin-induced_protein-like_(Fragment)_(AHRD_V1_**--_D2CFH8_COFAR);_contains_Interpro_domain(s)__IPR010847__Harpin-induced_1_
Solyc12g094640.1	48.2116	3.86394	1.12547e-22	7.3956e-22	Glyceraldehyde-3-phosphate_dehydrogenase_B_(AHRD_V1_***-_B4F8L7_MAIZE);_contains_Interpro_domain(s)__IPR000173__Glyceraldehyde_3-phosphate_dehydrogenase_
Solyc03g031800.2	10.0001	3.85954	2.19132e-07	6.41935e-07	Xyloglucan_endotransglucosylase/hydrolase_1_(AHRD_V1_****_C0IRG0_9ERIC);_contains_Interpro_domain(s)__IPR016455__Xyloglucan_endotransglucosylase/hydrolase_
Solyc05g005080.2	1568.99	3.85883	0	0	Endo-1_4-beta-glucanase_(AHRD_V1_***-_O04890_SOLLC);_contains_Interpro_domain(s)__IPR001701__Glycoside_hydrolase,_family_9_
Solyc03g020010.1	9.92556	3.85876	2.99635e-07	8.67139e-07	Kunitz-type_trypsin_inhibitor_alpha_chain_(AHRD_V1_****_ID5A_PROJU);_contains_Interpro_domain(s)__IPR002160__Proteinase_inhibitor_I3,_Kunitz_legume_
Solyc07g005390.2	266.656	3.85861	3.80697e-111	1.1472e-109	Aldehyde_dehydrogenase_(AHRD_V1_****_A7GLM2_BACCN);_contains_Interpro_domain(s)__IPR015590__Aldehyde_dehydrogenase_
Solyc01g094460.2	231.099	3.85845	1.65062e-99	4.35305e-98	AT-hook_motif_nuclear_localized_protein_1_(AHRD_V1_***-_O04696_PEA);_contains_Interpro_domain(s)__IPR005175__Protein_of_unknown_function_DUF296_
Solyc04g005550.1	97.781	3.85705	3.66252e-43	4.17201e-42	Cc-nbs-lrr,_resistance_protein
Solyc04g080520.1	12.5161	3.85652	2.11714e-08	6.67089e-08	Unknown_Protein_(AHRD_V1)
Solyc08g077370.2	12.3159	3.85548	2.22402e-08	6.99958e-08	Purine_permease_family_protein_(AHRD_V1_**-*_D7MCV2_ARALY);_contains_Interpro_domain(s)__IPR004853__Protein_of_unknown_function_DUF250_
Solyc12g036390.1	9.76879	3.85478	2.58798e-07	7.53065e-07	Calmodulin-binding_protein-like_(AHRD_V1_***-_Q943R3_ORYSJ);_contains_Interpro_domain(s)__IPR012416__Calmodulin_binding_protein-like_
Solyc05g041440.2	12.2777	3.85025	2.97148e-08	9.26622e-08	Genomic_DNA_chromosome_5_P1_clone_MUK11_(AHRD_V1_***-_Q9LZ27_ARATH)
Solyc01g107890.2	52.6591	3.84985	5.93937e-25	4.22159e-24	Filament-like_plant_protein_(Fragment)_(AHRD_V1_*-*-_FPP_SOLLC);_contains_Interpro_domain(s)__IPR008587__Protein_of_unknown_function_DUF869,_plant_
Solyc05g009950.2	24.5815	3.84474	2.24019e-13	9.75578e-13	Cytochrome_B561_family_protein_(AHRD_V1_***-_D7KQT9_ARALY);_contains_Interpro_domain(s)__IPR006593__Cytochrome_b561/ferric_reductase_transmembrane_
Solyc03g115040.2	4.73243	3.83948	2.65773e-05	6.4292e-05	Xylanase_inhibitor_(Fragment)_(AHRD_V1_**--_Q53IQ4_WHEAT);_contains_Interpro_domain(s)__IPR001461__Peptidase_A1_
Solyc11g065220.1	22.1232	3.8334	1.4789e-12	6.13211e-12	Hexokinase_6_(AHRD_V1_***-_Q6Q8A0_TOBAC);_contains_Interpro_domain(s)__IPR001312__Hexokinase_
Solyc02g063480.2	4.88533	3.8289	2.98862e-05	7.19763e-05	Xylanase_inhibitor_(Fragment)_(AHRD_V1_**--_Q53IQ4_WHEAT);_contains_Interpro_domain(s)__IPR001461__Peptidase_A1_
Solyc01g058720.2	7.23077	3.82848	3.53165e-06	9.33293e-06	NaCl-inducible_Ca2+-binding_protein_(AHRD_V1_**-*_O22368_ARATH);_contains_Interpro_domain(s)__IPR011992__EF-Hand_type_
Solyc01g105410.2	1409.48	3.82829	0	0	Os06g0220000_protein_(Fragment)_(AHRD_V1_***-_Q0DDJ2_ORYSJ);_contains_Interpro_domain(s)__IPR006766__Phosphate-induced_protein_1_conserved_region_
Solyc04g071400.2	4.75507	3.82663	2.92364e-05	7.04661e-05	Nodulin-like_protein_(AHRD_V1_***-_B6TIX8_MAIZE);_contains_Interpro_domain(s)__IPR000620__Protein_of_unknown_function_DUF6,_transmembrane_
Solyc01g080290.2	9.57876	3.82228	3.72047e-07	1.06789e-06	Plasma_membrane_associated_protein-like_(AHRD_V1_***-_Q8LG79_ARATH);_contains_Interpro_domain(s)__IPR008390__AWPM-19-like_
Solyc10g080980.1	17.0696	3.82058	2.35421e-10	8.53676e-10	Nodulin_MtN21_family_protein_(Fragment)_(AHRD_V1_*-*-_C0KY64_ARAKO);_contains_Interpro_domain(s)__IPR000620__Protein_of_unknown_function_DUF6,_transmembrane_
Solyc01g102910.2	4.89651	3.82017	3.18174e-05	7.64075e-05	Germin-like_protein_4_(AHRD_V1_***-_A8QK90_VITVI);_contains_Interpro_domain(s)__IPR014710__RmlC-like_jelly_roll_fold_
Solyc05g053860.2	125.019	3.81802	9.59514e-55	1.37978e-53	Solute_carrier_family_22_member_5_(Predicted)_(AHRD_V1_***-_B3RF59_SORAR);_contains_Interpro_domain(s)__IPR016196__Major_facilitator_superfamily,_general_substrate_transporter_
Solyc06g030560.1	73.3468	3.81053	1.06292e-33	9.73726e-33	Unknown_Protein_(AHRD_V1)
Solyc01g005040.2	4.76887	3.80903	3.31408e-05	7.94627e-05	Unknown_Protein_(AHRD_V1);_contains_Interpro_domain(s)__IPR006702__Uncharacterised_protein_family_UPF0497,_trans-membrane_plant_
Solyc09g018010.2	7.10798	3.80746	3.56061e-06	9.40603e-06	Non-specific_lipid-transfer_protein_(AHRD_V1_****_Q8H6L4_SOLTU);_contains_Interpro_domain(s)__IPR013770__Plant_lipid_transfer_protein_and_hydrophobic_protein,_helical_
Solyc10g018780.1	7.10008	3.80712	3.64154e-06	9.60817e-06	Squamosa_promoter_binding_protein_1_(AHRD_V1_*-*-_Q1MU24_PHYPA);_contains_Interpro_domain(s)__IPR004333__Transcription_factor,_SBP-box_
Solyc06g010270.1	7.10898	3.80679	3.6743e-06	9.6878e-06	Pentatricopeptide_repeat-containing_protein_(AHRD_V1_***-_D7LIG2_ARALY);_contains_Interpro_domain(s)__IPR002885__Pentatricopeptide_repeat_
Solyc08g007240.2	96.6808	3.80524	6.15601e-42	6.83e-41	Hydrolase_NUDIX_family_protein_(AHRD_V1_**--_Q2A9R5_BRAOL);_contains_Interpro_domain(s)__IPR000086__NUDIX_hydrolase_domain_
Solyc02g082980.1	4.56427	3.80046	3.33293e-05	7.99059e-05	CM0216.330.nc_protein_(AHRD_V1_***-_B0BLI1_LOTJA);_contains_Interpro_domain(s)__IPR004320__Protein_of_unknown_function_DUF241,_plant_
Solyc11g010930.1	50.605	3.8002	1.89919e-24	1.32907e-23	HVA22-like_protein_e_(AHRD_V1_***-_B6SRB1_MAIZE);_contains_Interpro_domain(s)__IPR004345__TB2/DP1_and_HVA22_related_protein_
Solyc05g005170.2	23.9188	3.79941	3.15776e-13	1.36397e-12	Polygalacturonase_2_(AHRD_V1_***-_A8D0T9_ONCHC);_contains_Interpro_domain(s)__IPR012334__Pectin_lyase_fold_
Solyc01g066860.2	19.3701	3.79772	7.8972e-11	2.95832e-10	Unknown_Protein_(AHRD_V1)
Solyc05g009100.2	4.76404	3.79626	3.61484e-05	8.63505e-05	Receptor_like_kinase,_RLK
Solyc07g053230.2	7.08068	3.78707	4.54777e-06	1.1884e-05	Myb-related_transcription_factor_(AHRD_V1_*---_B5RHV2_MUSBA);_contains_Interpro_domain(s)__IPR015495__Myb_transcription_factor_
Solyc12g042470.1	47.5291	3.78548	5.39874e-23	3.59316e-22	Reductase_2_(AHRD_V1_****_Q6TY50_HYDMC);_contains_Interpro_domain(s)__IPR020471__Aldo/keto_reductase_subgroup_
Solyc04g045600.2	138.547	3.78258	3.03569e-60	4.74139e-59	Serine/threonine_kinase_(AHRD_V1_****_Q32SF8_HORVD);_contains_Interpro_domain(s)__IPR002290__Serine/threonine_protein_kinase_
Solyc02g020940.2	561.445	3.78127	1.3054e-229	8.50344e-228	Glyceraldehyde-3-phosphate_dehydrogenase_(AHRD_V1_****_D7UNZ5_BRARC);_contains_Interpro_domain(s)__IPR000173__Glyceraldehyde_3-phosphate_dehydrogenase_
Solyc04g015640.1	4.58284	3.78115	3.82292e-05	9.11509e-05	Cc-nbs,_resistance_protein_fragment
Solyc02g084640.2	205.491	3.77804	4.59518e-88	1.05684e-86	Aldehyde_dehydrogenase_(AHRD_V1_****_Q71LY7_ORYSI);_contains_Interpro_domain(s)__IPR012394__Aldehyde_dehydrogenase_NAD(P)-dependent__IPR015590__Aldehyde_dehydrogenase_
Solyc05g007950.2	11.8601	3.77605	5.07438e-08	1.55849e-07	Ribonuclease_T2_(AHRD_V1_***-_Q6A3R1_SOLLC);_contains_Interpro_domain(s)__IPR001568__Ribonuclease_T2_
Solyc04g071780.2	107.281	3.77301	1.39022e-46	1.71956e-45	Cytochrome_P450
Solyc09g018170.2	248.28	3.77232	5.41579e-102	1.46739e-100	Serine/threonine_protein_kinase_(AHRD_V1_*-**_D0NNA3_PHYIN);_contains_Interpro_domain(s)__IPR002290__Serine/threonine_protein_kinase_
Solyc02g079530.2	16.3736	3.76524	6.27474e-10	2.2062e-09	Serine/threonine-protein_kinase_receptor_(AHRD_V1_****_B6U2B7_MAIZE);_contains_Interpro_domain(s)__IPR002290__Serine/threonine_protein_kinase_
Solyc10g009380.2	98.7185	3.76314	5.0957e-44	5.91607e-43	Unknown_Protein_(AHRD_V1)
Solyc08g005010.2	390.874	3.76265	1.69087e-153	6.87633e-152	Unknown_Protein_(AHRD_V1)
Solyc06g050140.1	6.95439	3.76239	5.29786e-06	1.37434e-05	Unknown_Protein_(AHRD_V1)
Solyc03g113690.1	4.54571	3.76071	4.36122e-05	0.000103318	ABC_transporter_G_family_member_23_(AHRD_V1_***-_AB23G_ARATH);_contains_Interpro_domain(s)__IPR013525__ABC-2_type_transporter_
Solyc05g005680.2	6.91068	3.7584	6.17303e-06	1.59188e-05	Xyloglucan_endotransglucosylase/hydrolase_2_(AHRD_V1_****_D5HP44_9ROSA);_contains_Interpro_domain(s)__IPR016455__Xyloglucan_endotransglucosylase/hydrolase_
Solyc09g005000.1	13.8051	3.75548	7.43885e-09	2.4254e-08	Receptor_like_protein_kinase_(AHRD_V1_****_Q39139_ARATH);_contains_Interpro_domain(s)__IPR001220__Legume_lectin,_beta_chain_
Solyc02g094860.1	4.40337	3.75384	4.38606e-05	0.000103884	cytochrome_P450
Solyc02g077570.1	4.40095	3.75349	4.39433e-05	0.000104068	MLO-like_protein_6_(AHRD_V1_***-_C6EWE7_VITVI);_contains_Interpro_domain(s)__IPR004326__Mlo-related_protein_
Solyc07g026680.2	6.7408	3.74993	5.92198e-06	1.53058e-05	Myb_transcription_factor_(AHRD_V1_****_Q7XC57_ORYSJ);_contains_Interpro_domain(s)__IPR006447__Myb-like_DNA-binding_region,_SHAQKYF_class_
Solyc04g080040.2	20.9469	3.74787	1.5016e-11	5.87489e-11	UBA/TS-N_domain_protein_(AHRD_V1_*---_B6QFU5_PENMQ);_contains_Interpro_domain(s)__IPR001623__Heat_shock_protein_DnaJ,_N-terminal_
Solyc03g026230.1	4.40254	3.74723	4.58636e-05	0.000108392	Multidrug_resistance_protein_mdtK_(AHRD_V1_*-*-_MDTK_ENT38);_contains_Interpro_domain(s)__IPR002528__Multi_antimicrobial_extrusion_protein_MatE_
Solyc03g112580.2	58.2719	3.74705	1.72006e-07	5.07918e-07	Receptor_like_kinase,_RLK
Solyc11g007250.1	4.57242	3.74494	4.87155e-05	0.00011482	Protein_kinase_like_protein_(AHRD_V1_***-_Q0WN21_ARATH);_contains_Interpro_domain(s)__IPR002290__Serine/threonine_protein_kinase_
Solyc02g091870.2	4.4082	3.74394	4.69456e-05	0.000110768	Tubulin_alpha-3_chain_(AHRD_V1_***-_B6SPX4_MAIZE);_contains_Interpro_domain(s)__IPR002452__Alpha_tubulin_
Solyc11g011920.1	263.967	3.74348	7.24143e-104	1.98929e-102	Glutamate_decarboxylase_(AHRD_V1_***-_Q8LKR4_TOBAC);_contains_Interpro_domain(s)__IPR010107__Glutamate_decarboxylase_
Solyc12g009920.1	13.8063	3.73622	1.16454e-08	3.74309e-08	Glucosyltransferase_(AHRD_V1_***-_A7M6I0_DIACA);_contains_Interpro_domain(s)__IPR002213__UDP-glucuronosyl/UDP-glucosyltransferase_
Solyc09g092430.2	191.919	3.73452	1.77755e-82	3.79159e-81	Selenium_binding_protein_(AHRD_V1_****_Q93WS1_MEDSA);_contains_Interpro_domain(s)__IPR008826__Selenium-binding_protein_
Solyc03g121190.2	4.60714	3.73402	5.26996e-05	0.000123661	Unknown_Protein_(AHRD_V1)
Solyc10g083670.1	6.77885	3.73105	6.59741e-06	1.69749e-05	Cellulose_synthase-like_C2_glycosyltransferase_family_2_(AHRD_V1_**-*_A9RNK0_PHYPA);_contains_Interpro_domain(s)__IPR001173__Glycosyl_transferase,_family_2_
Solyc04g011770.2	11.2588	3.72976	1.04022e-07	3.12599e-07	Unknown_Protein_(AHRD_V1)
Solyc01g097950.2	11.2769	3.72946	8.87644e-08	2.68266e-07	Cysteine_synthase_(AHRD_V1_***-_Q9FSF5_TOBAC);_contains_Interpro_domain(s)__IPR005859__Cysteine_synthase_A_
Solyc03g120290.2	9.11921	3.72795	8.01003e-07	2.23945e-06	Unknown_Protein_(AHRD_V1)
Solyc11g008540.1	1130.3	3.72642	0	0	Ribonuclease_3-like_protein_3_(AHRD_V1_*-*-_RTL3_ORYSJ);_contains_Interpro_domain(s)__IPR000999__Ribonuclease_III_
Solyc02g021430.1	23.0796	3.72358	2.36693e-12	9.66723e-12	Mitochondrial_transcription_termination_factor_(Fragment)_(AHRD_V1_*---_C6FB12_PSEMZ);_contains_Interpro_domain(s)__IPR003690__Mitochodrial_transcription_termination_factor-related_
Solyc08g067410.1	98.4135	3.7185	8.00521e-40	8.5629e-39	Fatty_acid_elongase_3-ketoacyl-CoA_synthase_(AHRD_V1_****_Q6DUV6_BRANA);_contains_Interpro_domain(s)__IPR012392__Very-long-chain_3-ketoacyl-CoA_synthase_
Solyc11g006030.1	6.5888	3.71513	7.7444e-06	1.97648e-05	U-box_domain-containing_protein_(AHRD_V1_***-_D7MID4_ARALY);_contains_Interpro_domain(s)__IPR003613__U_box_domain_
Solyc06g054320.1	36.4767	3.71314	1.93945e-18	1.07562e-17	Disease_resistance_response_(AHRD_V1_***-_D7L1G4_ARALY);_contains_Interpro_domain(s)__IPR004265__Plant_disease_resistance_response_protein_
Solyc02g082240.1	23.147	3.71313	2.92678e-12	1.1878e-11	Unknown_Protein_(AHRD_V1)
Solyc10g009410.1	383.126	3.70645	3.04246e-153	1.23498e-151	Aspartic_proteinase_nepenthesin_I_(AHRD_V1_**--_A9ZMF9_NEPAL);_contains_Interpro_domain(s)__IPR001461__Peptidase_A1_
Solyc01g086720.2	4.42525	3.70459	6.11174e-05	0.000142629	Phosphoribosylanthranilate_transferase_(Fragment)_(AHRD_V1_*---_Q43085_PEA);_contains_Interpro_domain(s)__IPR013583__Phosphoribosyltransferase_C-terminal,_plant_
Solyc06g071820.2	653.205	3.70154	9.32075e-247	6.49973e-245	Speckle-type_poz_protein_(AHRD_V1_*---_Q179U2_AEDAE);_contains_Interpro_domain(s)__IPR000197__Zinc_finger,_TAZ-type_
Solyc02g090210.2	6.60669	3.70105	8.06137e-06	2.05424e-05	GDSL_esterase/lipase_At2g23540_(AHRD_V1_****_GDL38_ARATH);_contains_Interpro_domain(s)__IPR001087__Lipase,_GDSL_
Solyc01g109250.2	6.61654	3.70013	8.37642e-06	2.12954e-05	TMV_response-related_protein_(AHRD_V1_**--_B6SLK0_MAIZE)
Solyc04g080940.2	20.2925	3.69696	3.43962e-11	1.31684e-10	Nodulin-like_protein_(AHRD_V1_***-_Q94AP3_ARATH);_contains_Interpro_domain(s)__IPR000620__Protein_of_unknown_function_DUF6,_transmembrane_
Solyc09g011870.1	4.39453	3.69627	6.41473e-05	0.000149411	Prephenate_dehydrogenase_family_protein_(AHRD_V1_***-_D7KDI5_ARALY);_contains_Interpro_domain(s)__IPR016040__NAD(P)-binding_domain_
Solyc11g011230.1	36.1224	3.69583	7.07757e-18	3.83337e-17	F-box_family_protein_(AHRD_V1_***-_D7KQH0_ARALY);_contains_Interpro_domain(s)__IPR001810__Cyclin-like_F-box_
Solyc09g097770.2	294.796	3.69266	2.99127e-119	9.55669e-118	Cell_wall_protein_(AHRD_V1_***-_Q40142_SOLLC);_contains_Interpro_domain(s)__IPR010800__Glycine_rich_
Solyc12g088940.1	7.06035	3.69229	1.21958e-05	3.05169e-05	Protein_serine/threonine_kinase_(AHRD_V1_*-*-_D3BP85_POLPA);_contains_Interpro_domain(s)__IPR002290__Serine/threonine_protein_kinase_
Solyc06g008620.1	76.4524	3.69201	9.03839e-35	8.5166e-34	Protein_tolB_(AHRD_V1_*-*-_D3SF14_THISK);_contains_Interpro_domain(s)__IPR011042__Six-bladed_beta-propeller,_TolB-like_
Solyc11g005480.1	15.8639	3.69175	2.61522e-09	8.83255e-09	Citrate_binding_protein_(AHRD_V1_***-_Q8H9C1_SOLTU);_contains_Interpro_domain(s)__IPR014895__Alginate_lyase_2_
Solyc10g080870.2	17.6997	3.68664	2.44849e-10	8.86977e-10	Cytochrome_P450
Solyc05g046180.1	4.2328	3.68641	6.5576e-05	0.000152625	Unknown_Protein_(AHRD_V1)
Solyc08g008280.2	219.831	3.68627	5.61999e-93	1.37232e-91	WRKY_transcription_factor-30_(AHRD_V1_****_B6VB04_CAPAN);_contains_Interpro_domain(s)__IPR003657__DNA-binding_WRKY_
Solyc07g065160.2	11.1728	3.68626	1.32437e-07	3.94445e-07	Pirin_(AHRD_V1_***-_D7RJ70_CARPA);_contains_Interpro_domain(s)__IPR012093__Pirin_
Solyc06g084190.2	8.93974	3.68402	1.33797e-06	3.66627e-06	Non-specific_lipid-transfer_protein_(AHRD_V1_***-_B9NBN9_POPTR);_contains_Interpro_domain(s)__IPR013770__Plant_lipid_transfer_protein_and_hydrophobic_protein,_helical_
Solyc07g052370.2	4.25137	3.68379	6.69362e-05	0.000155624	Cytochrome_P450
Solyc07g006480.2	4.43657	3.68019	7.16661e-05	0.000166088	LRR_receptor-like_serine/threonine-protein_kinase_FEI_1_(AHRD_V1_****_FEI1_ARATH);_contains_Interpro_domain(s)__IPR002290__Serine/threonine_protein_kinase_
Solyc12g008410.1	210.511	3.6799	2.31672e-89	5.40825e-88	RNA-dependent_RNA_polymerase_family_protein_(AHRD_V1_***-_D7L6F2_ARALY);_contains_Interpro_domain(s)__IPR007855__RNA-dependent_RNA_polymerase,_eukaryotic-type_
Solyc02g078040.2	15.5103	3.678	2.23494e-09	7.59065e-09	Pistil_extensin_like_protein_(Fragment)_(AHRD_V1_*-*-_Q40552_TOBAC);_contains_Interpro_domain(s)__IPR006041__Pollen_Ole_e_1_allergen_and_extensin_
Solyc06g066520.1	17.67	3.6766	2.96049e-10	1.06518e-09	Avr9/Cf-9_rapidly_elicited_protein_146_(AHRD_V1_***-_Q9FQZ6_TOBAC)
Solyc04g077140.2	4.38632	3.67504	7.34035e-05	0.000169916	Unknown_Protein_(AHRD_V1);_contains_Interpro_domain(s)__IPR010410__Protein_of_unknown_function_DUF1005_
Solyc09g090900.2	578.703	3.67353	3.09019e-229	2.00099e-227	3-isopropylmalate_dehydratase_large_subunit_2_(AHRD_V1_****_B6U6T6_MAIZE);_contains_Interpro_domain(s)__IPR006251__Homoaconitase/3-isopropylmalate_dehydratase,_large_subunit,_subgroup_
Solyc08g006470.2	82.1071	3.67309	3.98185e-37	4.00153e-36	Zinc_finger_family_protein_(AHRD_V1_***-_D7MB67_ARALY);_contains_Interpro_domain(s)__IPR007087__Zinc_finger,_C2H2-type_
Solyc09g082240.2	66.5807	3.66934	6.80858e-30	5.66479e-29	Ribosomal-protein-alanine_N-acetyltransferase_(AHRD_V1_*-**_D3FS71_BACPE);_contains_Interpro_domain(s)__IPR000182__GCN5-related_N-acetyltransferase_
Solyc06g083580.2	299.352	3.66733	5.3133e-122	1.72797e-120	Pectate_lyase_1-27_(AHRD_V1_****_B9TU35_9ROSI);_contains_Interpro_domain(s)__IPR002022__Pectate_lyase/Amb_allergen_
Solyc12g042590.1	4.24081	3.666	7.49221e-05	0.000173302	WRKY_transcription_factor_(AHRD_V1_***-_D8WUJ0_ARTAN);_contains_Interpro_domain(s)__IPR003657__DNA-binding_WRKY_
Solyc01g009690.1	6.43763	3.66392	1.20445e-05	3.01442e-05	LRR_receptor-like_serine/threonine-protein_kinase,_RLP
Solyc01g079580.2	52.7946	3.65913	1.75716e-23	1.19024e-22	DNAJ_heat_shock_N-terminal_domain-containing_protein_(AHRD_V1_***-_D7LGN0_ARALY);_contains_Interpro_domain(s)__IPR011990__Tetratricopeptide-like_helical_
Solyc04g081000.2	21.9632	3.65842	1.23417e-11	4.84604e-11	MADS_box_transcription_factor_(AHRD_V1_***-_Q8L5F5_DAUCA);_contains_Interpro_domain(s)__IPR002100__Transcription_factor,_MADS-box__IPR002487__Transcription_factor,_K-box_
Solyc04g050490.2	39.6653	3.65813	2.17992e-19	1.26106e-18	Carboxyl-terminal_proteinase_(AHRD_V1_***-_B6SL47_MAIZE);_contains_Interpro_domain(s)__IPR004314__Protein_of_unknown_function_DUF239,_plant_
Solyc02g065170.2	44.247	3.6548	8.18685e-20	4.82452e-19	Laccase-22_(AHRD_V1_**--_LAC22_ORYSJ);_contains_Interpro_domain(s)__IPR001117__Multicopper_oxidase,_type_1_
Solyc12g036170.1	8.81024	3.65222	1.88529e-06	5.09988e-06	Unknown_Protein_(AHRD_V1)
Solyc03g078410.1	4.06541	3.64912	7.97942e-05	0.00018401	Unknown_Protein_(AHRD_V1)
Solyc07g020800.2	4.0565	3.6477	8.03878e-05	0.000185334	Rac-like_GTP-binding_protein_4_(AHRD_V1_**--_B6TYX5_MAIZE);_contains_Interpro_domain(s)__IPR003578__Ras_small_GTPase,_Rho_type_
Solyc08g008300.1	4.22231	3.64652	8.45013e-05	0.000194344	Unknown_Protein_(AHRD_V1)
Solyc08g007830.1	4.25061	3.64508	8.56981e-05	0.000196847	Ethylene-responsive_transcription_factor_10_(AHRD_V1_*-**_ERF77_ARATH);_contains_Interpro_domain(s)__IPR001471__Pathogenesis-related_transcriptional_factor_and_ERF,_DNA-binding_
Solyc03g007380.1	6.60414	3.64261	1.49459e-05	3.70574e-05	WRKY_transcription_factor_27_(AHRD_V1_***-_C9DI16_9ROSI);_contains_Interpro_domain(s)__IPR003657__DNA-binding_WRKY_
Solyc07g048060.1	6.23145	3.64256	1.29516e-05	3.2319e-05	Auxin-induced_protein-like_(AHRD_V1_**--_Q6YUI4_ORYSJ);_contains_Interpro_domain(s)__IPR007613__Protein_of_unknown_function_DUF568,_DOMON-like_
Solyc10g005210.2	10.5982	3.63958	2.76038e-07	8.01943e-07	DNA-3-methyladenine_glycosylase_I_(AHRD_V1_***-_B4FWT0_MAIZE);_contains_Interpro_domain(s)__IPR005019__Methyladenine_glycosylase_
Solyc10g086220.1	124.945	3.63697	5.33484e-52	7.29542e-51	Flavin_oxidoreductase/NADH_oxidase_(AHRD_V1_**--_A0YMI2_LYNSP);_contains_Interpro_domain(s)__IPR001155__NADH:flavin_oxidoreductase/NADH_oxidase,_N-terminal_
Solyc03g093800.1	23.7668	3.63628	8.20441e-13	3.46272e-12	Unknown_Protein_(AHRD_V1)
Solyc03g005280.2	4.04843	3.63578	8.65985e-05	0.000198789	Aspartic_proteinase_2_(AHRD_V1_**-*_Q948P0_SOYBN);_contains_Interpro_domain(s)__IPR001461__Peptidase_A1_
Solyc12g088930.1	4.0719	3.63424	8.78249e-05	0.000201434	Plant-specific_domain_TIGR01570_family_protein_(AHRD_V1_***-_B6U390_MAIZE);_contains_Interpro_domain(s)__IPR006460__Protein_of_unknown_function_DUF617,_plant_
Solyc04g074410.1	151.896	3.63408	1.05266e-64	1.77817e-63	Os06g0220000_protein_(Fragment)_(AHRD_V1_***-_Q0DDJ2_ORYSJ);_contains_Interpro_domain(s)__IPR006766__Phosphate-induced_protein_1_conserved_region_
Solyc02g085010.1	49.7235	3.63355	2.21394e-23	1.49407e-22	Unknown_Protein_(AHRD_V1)
Solyc08g078900.1	17.3896	3.63318	5.56754e-10	1.96421e-09	Cortical_cell-delineating_protein_(AHRD_V1_*---_B6U436_MAIZE);_contains_Interpro_domain(s)__IPR013770__Plant_lipid_transfer_protein_and_hydrophobic_protein,_helical_
Solyc10g047240.1	12.821	3.62974	3.53156e-08	1.09329e-07	Annexin_(AHRD_V1_***-_D2D2Z9_GOSHI);_contains_Interpro_domain(s)__IPR009118__Annexin,_type_plant_
Solyc04g040130.1	23.406	3.62549	1.78665e-12	7.35659e-12	Omega-6_fatty_acid_desaturase_(AHRD_V1_****_Q461Q1_HEVBR);_contains_Interpro_domain(s)__IPR005804__Fatty_acid_desaturase,_type_1_
Solyc03g093330.2	4.05485	3.62541	9.25642e-05	0.000211746	Receptor_like_kinase,_RLK
Solyc09g075750.1	8.46751	3.62429	1.94105e-06	5.24485e-06	Unknown_Protein_(AHRD_V1)
Solyc01g098720.2	10.6825	3.61973	3.1351e-07	9.05968e-07	Transcription_factor_(Fragment)_(AHRD_V1_*-**_D6MJZ9_9ASPA);_contains_Interpro_domain(s)__IPR011598__Helix-loop-helix_DNA-binding_
Solyc01g007870.2	10.4643	3.61856	2.88239e-07	8.36051e-07	Cyclin_B-like_protein_(AHRD_V1_*-*-_Q5U8T5_9SOLA)
Solyc04g005920.1	40.5922	3.61812	9.66359e-20	5.68092e-19	Unknown_Protein_(AHRD_V1)
Solyc06g084420.1	8.44787	3.61694	2.0801e-06	5.60734e-06	LRR_receptor-like_serine/threonine-protein_kinase,_RLP
Solyc02g055370.2	14.8809	3.61523	4.27652e-09	1.42226e-08	Transcriptional_factor_B3_family_protein_(AHRD_V1_***-_D7LIC1_ARALY);_contains_Interpro_domain(s)__IPR003340__Transcriptional_factor_B3_
Solyc08g014570.2	14.8696	3.61404	4.3876e-09	1.45809e-08	Ankyrin_repeat_family_protein_(AHRD_V1_**-*_Q9LVG7_ARATH);_contains_Interpro_domain(s)__IPR002110__Ankyrin_
Solyc03g112130.1	10.4488	3.61236	3.14054e-07	9.073e-07	AT5G28150-like_protein_(Fragment)_(AHRD_V1_*-*-_D6PS16_9BRAS);_contains_Interpro_domain(s)__IPR008586__Protein_of_unknown_function_DUF868,_plant_
Solyc04g014290.1	6.46612	3.61168	1.89421e-05	4.64782e-05	Unknown_Protein_(AHRD_V1)
Solyc08g061560.2	14.789	3.6097	7.32452e-09	2.3892e-08	Receptor_like_kinase,_RLK
Solyc03g006320.1	14.6412	3.60591	5.84091e-09	1.92092e-08	Ethylene-responsive_transcription_factor_4_(AHRD_V1_*-*-_B6THY5_MAIZE);_contains_Interpro_domain(s)__IPR001471__Pathogenesis-related_transcriptional_factor_and_ERF,_DNA-binding_
Solyc02g083700.2	935.231	3.6015	0	0	Alpha-mannosidase_(AHRD_V1_****_Q9FKW9_ARATH);_contains_Interpro_domain(s)__IPR011682__Glycosyl_hydrolases_38,_C-terminal_
Solyc03g013340.2	6.08669	3.59928	1.81866e-05	4.47305e-05	Aquaporin_Z_transmembrane_water_channel_(AHRD_V1_****_A4SKG8_AERS4);_contains_Interpro_domain(s)__IPR000425__Major_intrinsic_protein_
Solyc01g005990.2	25.262	3.59789	2.90326e-13	1.25679e-12	Non-specific_lipid-transfer_protein_(AHRD_V1_*-*-_B9REN2_RICCO);_contains_Interpro_domain(s)__IPR003612__Plant_lipid_transfer_protein/seed_storage/trypsin-alpha_amylase_inhibitor_
Solyc03g111400.1	16.8385	3.59725	1.42937e-09	4.91293e-09	Xanthine/uracil_permease_family_protein_(AHRD_V1_***-_D7L9S9_ARALY);_contains_Interpro_domain(s)__IPR006043__Xanthine/uracil/vitamin_C_permease_
Solyc06g048820.1	566.918	3.59452	6.83047e-222	4.15113e-220	Wound-induced_protein_1_(AHRD_V1_***-_WUN1_SOLTU);_contains_Interpro_domain(s)__IPR016533__Wound-induced_protein,_Wun1,_subgroup_
Solyc08g068730.1	3.88994	3.59433	0.000107704	0.000244349	N-acetyltransferase_(AHRD_V1_***-_B6SUK9_MAIZE);_contains_Interpro_domain(s)__IPR000182__GCN5-related_N-acetyltransferase_
Solyc06g072630.2	3.88428	3.58906	0.000111166	0.00025181	MtN3-like_protein_(AHRD_V1_**--_Q9LUE3_ARATH);_contains_Interpro_domain(s)__IPR018179__RAG1-activating_protein_1_homologue_
Solyc08g080540.2	280.835	3.58722	3.11724e-109	9.18996e-108	Heat_stress_transcription_factor_(AHRD_V1_*-**_D4QAU8_CARPA);_contains_Interpro_domain(s)__IPR000232__Heat_shock_factor_(HSF)-type,_DNA-binding_
Solyc02g089470.1	6.22681	3.58554	2.11103e-05	5.15366e-05	Unknown_Protein_(AHRD_V1)
Solyc03g096460.2	3.88186	3.58529	0.000113738	0.000257396	Lipoxygenase_homology_domain-containing_protein_1_(AHRD_V1_**--_LOXH1_MOUSE);_contains_Interpro_domain(s)__IPR001024__Lipoxygenase,_LH2_
Solyc01g067130.2	8.28238	3.58338	2.95342e-06	7.85448e-06	Nuclear_transcription_factor_Y_subunit_B-3_(AHRD_V1_****_B6SUG8_MAIZE);_contains_Interpro_domain(s)__IPR003957__Transcription_factor,_CBFA/NFYB,_DNA_topoisomerase_
Solyc07g056470.2	44.2113	3.58248	9.73336e-21	5.94309e-20	Glutathione_S-transferase-like_protein_(AHRD_V1_****_Q8GVD1_SOLLC);_contains_Interpro_domain(s)__IPR004046__Glutathione_S-transferase,_C-terminal_
Solyc07g066360.1	12.6827	3.57946	8.94312e-08	2.70206e-07	Unknown_Protein_(AHRD_V1)
Solyc11g067180.1	16.7784	3.57832	1.21798e-09	4.20296e-09	Fatty_acyl_coA_reductase_(AHRD_V1_****_Q8L4M0_WHEAT);_contains_Interpro_domain(s)__IPR013120__Male_sterility,_NAD-binding_
Solyc06g073030.1	4.08315	3.5779	0.000124605	0.000280849	Band_7_stomatin_family_protein_(AHRD_V1_**--_C1MUP6_MICPS);_contains_Interpro_domain(s)__IPR001972__Stomatin_
Solyc04g009260.1	159.159	3.57682	1.82638e-66	3.16373e-65	Cc-nbs-lrr,_resistance_protein
Solyc10g084250.1	98.2347	3.5747	9.41181e-43	1.06045e-41	Receptor-like_kinase_(AHRD_V1_*-*-_A7VM32_MARPO);_contains_Interpro_domain(s)__IPR002290__Serine/threonine_protein_kinase_
Solyc10g052500.1	14.5688	3.57388	9.31632e-09	3.02034e-08	Phenylcoumaran_benzylic_ether_reductase_3_(AHRD_V1_****_B9HRL7_POPTR);_contains_Interpro_domain(s)__IPR008030__NmrA-like_
Solyc03g006700.2	3.90933	3.57343	0.000122916	0.000277184	Peroxidase_(AHRD_V1_****_Q50LG4_TOBAC);_contains_Interpro_domain(s)__IPR002016__Haem_peroxidase,_plant/fungal/bacterial_
Solyc05g055330.2	117.364	3.57308	6.92846e-49	8.97535e-48	ATP-binding_cassette_transporter_(AHRD_V1_***-_D8RL77_SELML);_contains_Interpro_domain(s)__IPR013525__ABC-2_type_transporter_
Solyc03g093460.2	4.03545	3.57101	0.000128852	0.000290029	Receptor-like_kinase_(AHRD_V1_***-_C0SW26_SOYBN);_contains_Interpro_domain(s)__IPR002290__Serine/threonine_protein_kinase_
Solyc01g005410.2	6.06349	3.56356	2.3374e-05	5.67894e-05	Calcium_binding_protein_Caleosin_(AHRD_V1_**-*_A8N0P5_COPC7);_contains_Interpro_domain(s)__IPR007736__Caleosin_related_
Solyc05g055200.2	5.90556	3.56349	2.28733e-05	5.56537e-05	Heat_shock-like_protein_(AHRD_V1_**--_B5A254_ARATH);_contains_Interpro_domain(s)__IPR004176__Clp,_N-terminal_
Solyc04g074680.1	12.349	3.56289	7.50912e-08	2.28083e-07	Unknown_Protein_(AHRD_V1)
Solyc06g062420.2	16.5453	3.56259	1.60855e-09	5.50183e-09	Unknown_Protein_(AHRD_V1)
Solyc05g007470.2	556.147	3.56171	1.9775e-218	1.17233e-216	AAA-ATPase_(AHRD_V1_**-*_C3TX92_BRASY);_contains_Interpro_domain(s)__IPR003959__ATPase,_AAA-type,_core_
Solyc07g047640.2	24.9768	3.56122	1.26426e-12	5.26541e-12	F-box_family_protein_(AHRD_V1_***-_B9IAP0_POPTR);_contains_Interpro_domain(s)__IPR006527__F-box_associated_
Solyc01g106910.2	3.88262	3.55987	0.000132831	0.000298524	Unknown_Protein_(AHRD_V1)
Solyc02g070430.2	31.0104	3.55979	3.29572e-15	1.57906e-14	Gibberellin_2-oxidase_1_(AHRD_V1_****_A7LCJ5_SOLTU);_contains_Interpro_domain(s)__IPR005123__Oxoglutarate_and_iron-dependent_oxygenase_
Solyc05g009650.2	92.7797	3.55803	1.89235e-39	2.00643e-38	Unknown_Protein_(AHRD_V1)
Solyc03g065260.2	438.049	3.55578	6.23665e-172	2.83279e-170	Unknown_Protein_(AHRD_V1)
Solyc03g019820.2	116.916	3.55506	6.26275e-47	7.81748e-46	Aquaporin_(AHRD_V1_***-_D6BRE1_9ROSI);_contains_Interpro_domain(s)__IPR012269__Aquaporin_
Solyc09g074610.2	22.4134	3.55504	7.49037e-12	2.97604e-11	Chaperone_protein_dnaJ_(AHRD_V1_*-*-_B7GKC9_ANOFW);_contains_Interpro_domain(s)__IPR015609__Molecular_chaperone,_heat_shock_protein,_Hsp40,_DnaJ_
Solyc06g009670.2	8.10025	3.55468	3.57673e-06	9.44519e-06	DNAJ_heat_shock_N-terminal_domain-containing_protein_(AHRD_V1_***-_D7M452_ARALY);_contains_Interpro_domain(s)__IPR011990__Tetratricopeptide-like_helical_
Solyc08g082590.2	18.3176	3.55433	2.95889e-10	1.06478e-09	Glutaredoxin_family_protein_(AHRD_V1_**--_D7KS91_ARALY);_contains_Interpro_domain(s)__IPR012335__Thioredoxin_fold_
Solyc09g011590.2	63.6101	3.5523	9.88552e-28	7.6979e-27	Glutathione_S-transferase-like_protein_(AHRD_V1_****_A8DUB0_SOLLC);_contains_Interpro_domain(s)__IPR004046__Glutathione_S-transferase,_C-terminal_
Solyc04g014470.2	5.92021	3.55176	2.30198e-05	5.59724e-05	MYB_transcription_factor_(AHRD_V1_**-*_Q9SPG7_ARATH);_contains_Interpro_domain(s)__IPR015495__Myb_transcription_factor_
Solyc10g054440.1	1252.1	3.5509	0	0	Arginine_decarboxylase_(AHRD_V1_****_Q5F307_SOLLC);_contains_Interpro_domain(s)__IPR002985__Arginine_decarboxylase_
Solyc12g006910.1	6.08346	3.54931	2.65888e-05	6.43127e-05	Unknown_Protein_(AHRD_V1)
Solyc01g010710.2	6.11501	3.54855	2.7221e-05	6.57833e-05	Serine_carboxypeptidase_1_(AHRD_V1_****_B6U0V5_MAIZE);_contains_Interpro_domain(s)__IPR001563__Peptidase_S10,_serine_carboxypeptidase_
Solyc04g079890.2	3.87455	3.54769	0.000142718	0.000319984	Thaumatin-like_protein_(AHRD_V1_***-_O24468_ARATH);_contains_Interpro_domain(s)__IPR001938__Thaumatin,_pathogenesis-related_
Solyc01g100750.2	32.7621	3.54755	2.01172e-16	1.02026e-15	Susceptibility_homeodomain_transcription_factor_(Fragment)_(AHRD_V1_*-*-_Q8SAA7_ORYSA);_contains_Interpro_domain(s)__IPR007493__Protein_of_unknown_function_DUF538_
Solyc01g079410.2	20.1754	3.54633	5.93654e-11	2.23927e-10	SMP-30/Gluconolaconase/LRE_domain_protein_(AHRD_V1_*-*-_D2QD53_SPILD);_contains_Interpro_domain(s)__IPR011042__Six-bladed_beta-propeller,_TolB-like_
Solyc09g082760.2	3.87696	3.5441	0.000145869	0.000326745	Aspartic_proteinase_2_(AHRD_V1_**-*_Q948P0_SOYBN);_contains_Interpro_domain(s)__IPR001461__Peptidase_A1_
Solyc02g089250.2	55.5824	3.54347	8.48355e-25	6.00054e-24	Pollen_Ole_e_1_allergen_and_extensin_(AHRD_V1_*-*-_Q2HSE9_MEDTR);_contains_Interpro_domain(s)__IPR006041__Pollen_Ole_e_1_allergen_and_extensin_
Solyc04g005060.2	51.4093	3.54257	7.72957e-23	5.10696e-22	F3I6.9_protein_(AHRD_V1_*-*-_O48683_ARATH)
Solyc02g078380.2	836.949	3.5423	0	0	Aluminum-induced_protein-like_protein_(AHRD_V1_**--_Q8S2R9_THEHA)
Solyc10g078510.1	9.97454	3.53711	6.26274e-07	1.76569e-06	Glucan_endo-1_3-beta-glucosidase_5_(AHRD_V1_***-_B6SXV6_MAIZE);_contains_Interpro_domain(s)__IPR013781__Glycoside_hydrolase,_subgroup,_catalytic_core_
Solyc02g076830.1	3.72096	3.53691	0.00014651	0.000328079	S-locus-specific_glycoprotein_(Fragment)_(AHRD_V1_**--_Q84V84_CICIN);_contains_Interpro_domain(s)__IPR001480__Curculin-like_(mannose-binding)_lectin_
Solyc04g005050.1	48.6295	3.53634	2.23092e-22	1.4515e-21	Matrix_metalloproteinase_(AHRD_V1_**--_B7TVN4_PINTA);_contains_Interpro_domain(s)__IPR001818__Peptidase_M10A_and_M12B,_matrixin_and_adamalysin_
Solyc02g087870.2	244.764	3.53609	8.91458e-101	2.37689e-99	Uncharacterized_ABC_transporter_ATP-binding_protein/permease_C9B6.09c_(AHRD_V1_*--*_YNT9_SCHPO);_contains_Interpro_domain(s)__IPR001140__ABC_transporter,_transmembrane_region_
Solyc06g082590.1	95.1846	3.53201	7.61839e-41	8.32094e-40	Ethylene_responsive_transcription_factor_1b_(AHRD_V1_*-*-_C0J9I8_9ROSA);_contains_Interpro_domain(s)__IPR001471__Pathogenesis-related_transcriptional_factor_and_ERF,_DNA-binding__IPR017392__Pathogenesis-related_genes_transcriptional_activator_PTI6_
Solyc03g044850.1	5.73417	3.52815	2.85917e-05	6.90115e-05	Unknown_Protein_(AHRD_V1)
Solyc03g123830.2	257.251	3.52689	5.37083e-98	1.3961e-96	Phosphoglycerate_dehydrogenase_(AHRD_V1_****_D2D316_GOSHI);_contains_Interpro_domain(s)__IPR015508__D-3-phosphogylcerate_Dehydrogenase_
Solyc09g075670.1	3.71288	3.52544	0.0001567	0.000349675	Gibberellin_receptor_GID1L2_(AHRD_V1_**--_B6TIA5_MAIZE);_contains_Interpro_domain(s)__IPR013094__Alpha/beta_hydrolase_fold-3_
Solyc02g014030.1	62.7044	3.52428	4.77138e-28	3.76263e-27	Pto-like,_Serine/threonine_kinase_protein,_resistance_protein
Solyc05g006570.1	15.8232	3.52273	2.63751e-09	8.90369e-09	Receptor_like_kinase,_RLK
Solyc04g058170.1	48.1651	3.52216	2.16912e-22	1.41255e-21	Calmodulin-like_protein_(AHRD_V1_***-_Q9ATP2_CENCI);_contains_Interpro_domain(s)__IPR011992__EF-Hand_type_
Solyc10g081940.1	20.2722	3.52191	1.2975e-10	4.79364e-10	Exocyst_complex_protein_exo70_(AHRD_V1_**--_EXO70_ASPFU);_contains_Interpro_domain(s)__IPR004140__Exo70_exocyst_complex_subunit_
Solyc09g072660.2	34.5263	3.51986	1.70396e-16	8.67003e-16	FAD-binding_domain-containing_protein_(AHRD_V1_**--_D7KFP2_ARALY);_contains_Interpro_domain(s)__IPR006094__FAD_linked_oxidase,_N-terminal_
Solyc12g010410.1	158.766	3.51979	9.34402e-66	1.6033e-64	Homeobox_protein_knotted-1-like_3_(AHRD_V1_***-_B6T3D1_MAIZE);_contains_Interpro_domain(s)__IPR005541__KNOX2_
Solyc06g071690.2	17.8899	3.51954	4.53296e-10	1.60962e-09	Myb_transcription_factor_(AHRD_V1_*--*_D6BV29_ORYSJ);_contains_Interpro_domain(s)__IPR015495__Myb_transcription_factor_
Solyc10g011810.2	47.984	3.51677	1.93266e-22	1.26046e-21	Fatty_acid_delta-6_desaturase_(AHRD_V1_****_Q84KG6_9ERIC);_contains_Interpro_domain(s)__IPR012171__Fatty_acid/sphingolipid_desaturase_
Solyc07g063920.2	7.96447	3.51525	5.4082e-06	1.40229e-05	Solute_carrier_family_22_member_6_(AHRD_V1_***-_B5X2P9_SALSA);_contains_Interpro_domain(s)__IPR016196__Major_facilitator_superfamily,_general_substrate_transporter_
Solyc08g078210.2	42.2345	3.5149	3.92561e-20	2.34127e-19	Hydrolase_NUDIX_family_protein_(AHRD_V1_***-_Q2A9R5_BRAOL);_contains_Interpro_domain(s)__IPR000086__NUDIX_hydrolase_domain_
Solyc06g060520.1	3.71047	3.51481	0.000166824	0.00037101	Unknown_Protein_(AHRD_V1);_contains_Interpro_domain(s)__IPR010605__Protein_of_unknown_function_DUF1191_
Solyc02g036480.1	48.2155	3.51396	2.44444e-21	1.52563e-20	Harpin-induced_protein-like_(Fragment)_(AHRD_V1_**--_D2CFH8_COFAR);_contains_Interpro_domain(s)__IPR010847__Harpin-induced_1_
Solyc02g076980.2	3.70881	3.51394	0.000167643	0.000372756	Cathepsin_B-like_cysteine_proteinase_(AHRD_V1_**-*_CYSP_SCHMA);_contains_Interpro_domain(s)__IPR013128__Peptidase_C1A,_papain__IPR000169__Peptidase,_cysteine_peptidase_active_site_
Solyc09g091550.2	3.7436	3.51381	0.000168758	0.000375082	Salicylic_acid_carboxyl_methyltransferase_(AHRD_V1_****_C3VIX6_9ASTR);_contains_Interpro_domain(s)__IPR005299__SAM_dependent_carboxyl_methyltransferase_
Solyc03g113910.2	9.82319	3.51228	7.83401e-07	2.19193e-06	Gibberellin-regulated_protein_2_(AHRD_V1_*---_B6SKV6_MAIZE);_contains_Interpro_domain(s)__IPR003854__Gibberellin_regulated_protein_
Solyc07g040890.1	13.8302	3.51137	1.85887e-08	5.8861e-08	CXE_carboxylesterase_(Fragment)_(AHRD_V1_**-*_Q0ZPV6_9ERIC);_contains_Interpro_domain(s)__IPR013094__Alpha/beta_hydrolase_fold-3_
Solyc11g027840.1	29.8383	3.51077	3.64668e-15	1.74031e-14	Carboxymethylenebutenolidase_homolog_(AHRD_V1_***-_C1BWH0_ESOLU);_contains_Interpro_domain(s)__IPR002925__Dienelactone_hydrolase_
Solyc02g086280.2	5.76356	3.5084	3.2066e-05	7.69873e-05	Receptor_protein_kinase-like_protein_(AHRD_V1_***-_Q9FF32_ARATH)
Solyc04g081270.1	7.74039	3.50819	5.48138e-06	1.42059e-05	Auxin-induced_SAUR-like_protein_(AHRD_V1_**--_Q8S349_CAPAN);_contains_Interpro_domain(s)__IPR003676__Auxin_responsive_SAUR_protein_
Solyc05g005950.2	85.8883	3.50693	1.92208e-36	1.90518e-35	Solute_carrier_family_15_member_4_(AHRD_V1_**--_S15A4_XENLA);_contains_Interpro_domain(s)__IPR000109__TGF-beta_receptor,_type_I/II_extracellular_region_
Solyc03g116220.1	525.957	3.50479	3.75042e-208	2.11942e-206	Unknown_Protein_(AHRD_V1)
Solyc06g007370.1	3.70481	3.5024	0.000179267	0.00039722	Os04g0630700_protein_(Fragment)_(AHRD_V1_*-*-_Q0J9U7_ORYSJ)
Solyc01g079670.2	3.74277	3.50176	0.000181077	0.000401149	Long_cell-linked_locus_protein_(AHRD_V1_***-_B6SJT6_MAIZE)
Solyc09g082890.1	3.72413	3.48989	0.000193403	0.000426805	Calcium-transporting_ATPase_1_(AHRD_V1_***-_Q7XBH9_CERRI);_contains_Interpro_domain(s)__IPR001757__ATPase,_P-type,_K/Mg/Cd/Cu/Zn/Na/Ca/Na/H-transporter_
Solyc01g096190.2	155.384	3.48928	2.63457e-61	4.19622e-60	Calcium-transporting_ATPase_(AHRD_V1_***-_A8NHF4_COPC7);_contains_Interpro_domain(s)__IPR005782__ATPase,_P-type,_calcium-transporting_
Solyc04g071590.1	5.74568	3.48789	3.87344e-05	9.22948e-05	Abscisic_stress_ripening_(Fragment)_(AHRD_V1_*---_D1MEA2_MUSAC);_contains_Interpro_domain(s)__IPR003496__ABA/WDS_induced_protein_
Solyc12g014430.1	45.2143	3.48378	4.32617e-21	2.67475e-20	Cellulose_synthase_(AHRD_V1_***-_B9H2F9_POPTR);_contains_Interpro_domain(s)__IPR005150__Cellulose_synthase_
Solyc11g012680.1	139.943	3.4823	9.03181e-57	1.33677e-55	Proline-rich_protein_(AHRD_V1_*-*-_O81922_CAPAN);_contains_Interpro_domain(s)__IPR006121__Heavy_metal_transport/detoxification_protein_
Solyc07g006890.1	672.014	3.48219	6.83585e-257	5.00766e-255	Cytochrome_P450
Solyc05g052660.1	23.7281	3.4814	4.32735e-12	1.73998e-11	Unknown_Protein_(AHRD_V1)
Solyc06g048740.1	3.55681	3.47613	0.000201392	0.000443311	Receptor_like_kinase,_RLK
Solyc11g044840.1	3.55198	3.47522	0.000202297	0.000445213	LL-diaminopimelate_aminotransferase_(AHRD_V1_****_A8IW39_CHLRE);_contains_Interpro_domain(s)__IPR019942__LL-diaminopimelate_aminotransferase,_plant-related_
Solyc02g062710.1	19.3914	3.47238	1.24965e-10	4.62233e-10	Hydroxycinnamoyl_transferase_(AHRD_V1_**-*_Q05HB0_COFAR);_contains_Interpro_domain(s)__IPR003480__Transferase_
Solyc09g092710.2	3.55357	3.4714	0.000206875	0.000454598	Glycine_rich_protein_(AHRD_V1_***-_Q9FXS8_TOBAC);_contains_Interpro_domain(s)__IPR010800__Glycine_rich_
Solyc10g055200.1	3.56088	3.46978	0.000209077	0.000459112	Disease_resistance_response_(AHRD_V1_***-_D7KM73_ARALY);_contains_Interpro_domain(s)__IPR004265__Plant_disease_resistance_response_protein_
Solyc01g105310.2	33.1216	3.46531	3.26887e-16	1.64631e-15	Metacaspase_(AHRD_V1_***-_A8NU42_COPC7);_contains_Interpro_domain(s)__IPR011600__Peptidase_C14,_caspase_catalytic_
Solyc01g080570.2	3.56654	3.46503	0.000215075	0.000471474	Inosine-uridine_preferring_nucleoside_hydrolase_family_protein_(AHRD_V1_*-**_D7LYI5_ARALY);_contains_Interpro_domain(s)__IPR001910__Inosine/uridine-preferring_nucleoside_hydrolase_
Solyc07g045430.2	3.56654	3.46503	0.000215075	0.000471474	Nudix_hydrolase_2_(AHRD_V1_**--_B6U183_MAIZE);_contains_Interpro_domain(s)__IPR000086__NUDIX_hydrolase_domain_
Solyc02g087450.2	9.48116	3.46103	1.26968e-06	3.48617e-06	Unknown_Protein_(AHRD_V1)
Solyc06g066640.2	11.4889	3.45971	2.20923e-07	6.47009e-07	Photosystem_I_reaction_center_subunit_VI-1,_chloroplastic_(AHRD_V1_***-_PSAH1_ARATH);_contains_Interpro_domain(s)__IPR004928__Photosystem_I_reaction_centre_subunit_VI_
Solyc12g045020.1	9.40749	3.45898	1.48716e-06	4.06126e-06	Cytochrome_P450
Solyc05g025600.1	527.974	3.45696	4.19992e-200	2.29592e-198	Chloroplast_photosystem_II_subunit_X_(Fragment)_(AHRD_V1_***-_B1PPX5_9MYRT);_contains_Interpro_domain(s)__IPR009518__Photosystem_II_protein_PsbX_
Solyc05g010270.1	13.36	3.45449	3.29044e-08	1.02242e-07	Unknown_Protein_(AHRD_V1)
Solyc10g083310.1	7.425	3.4541	8.09038e-06	2.06091e-05	Kinesin-5_(AHRD_V1_*-*-_D2V727_NAEGR);_contains_Interpro_domain(s)__IPR001752__Kinesin,_motor_region_
Solyc08g081680.1	5.57899	3.45264	5.28853e-05	0.000124083	GTP_binding_protein_(AHRD_V1_**--_B6TE93_MAIZE);_contains_Interpro_domain(s)__IPR007612__Protein_of_unknown_function_DUF567_
Solyc07g021590.1	3.57462	3.45243	0.000231444	0.000505678	Unknown_Protein_(AHRD_V1)
Solyc01g079470.2	27.0542	3.45229	1.37785e-13	6.08194e-13	CP12_(AHRD_V1_***-_O24136_TOBAC);_contains_Interpro_domain(s)__IPR003823__Protein_of_unknown_function_CP12_
Solyc04g016200.1	7.41616	3.45172	8.31071e-06	2.11357e-05	UDP-glucosyltransferase_HvUGT5876_(AHRD_V1_****_D3WYW1_HORVD);_contains_Interpro_domain(s)__IPR002213__UDP-glucuronosyl/UDP-glucosyltransferase_
Solyc02g093090.1	3.54708	3.44711	0.000237481	0.00051793	Expressed_protein_(Fragment)_(AHRD_V1_*-*-_B3VV20_POPTN);_contains_Interpro_domain(s)__IPR006514__Protein_of_unknown_function_DUF579,_plant_
Solyc05g054610.1	40.3599	3.44709	7.29667e-19	4.1224e-18	Histone_H4_(AHRD_V1_***-_B6T0P4_MAIZE);_contains_Interpro_domain(s)__IPR001951__Histone_H4_
Solyc02g078850.1	20.9167	3.44591	3.53926e-11	1.35355e-10	Unknown_Protein_(AHRD_V1)
Solyc10g008410.1	5.56527	3.44574	4.96929e-05	0.00011701	RING_finger_protein_5_(AHRD_V1_*-*-_B6UBI0_MAIZE);_contains_Interpro_domain(s)__IPR018957__Zinc_finger,_C3HC4_RING-type_
Solyc02g092580.2	57.7541	3.44553	1.63023e-25	1.1819e-24	Peroxidase_(AHRD_V1_****_A0S5Z4_SESIN);_contains_Interpro_domain(s)__IPR002016__Haem_peroxidase,_plant/fungal/bacterial_
Solyc11g008080.1	3.57055	3.44548	0.000240583	0.000524276	Unknown_Protein_(AHRD_V1);_contains_Interpro_domain(s)__IPR012862__Protein_of_unknown_function_DUF1635_
Solyc06g074070.2	17.0177	3.44459	1.04989e-09	3.63733e-09	Receptor_like_kinase,_RLK
Solyc08g079890.1	60.2778	3.44319	2.35584e-23	1.58835e-22	Subtilisin-like_protease_(AHRD_V1_**--_Q9LWA3_SOLLC);_contains_Interpro_domain(s)__IPR015500__Peptidase_S8,_subtilisin-related_
Solyc03g031760.2	13.3319	3.43807	6.71773e-08	2.0476e-07	Homeobox-leucine_zipper_protein_ATHB-14_(AHRD_V1_*-*-_ATB14_ARATH);_contains_Interpro_domain(s)__IPR002913__Lipid-binding_START_
Solyc02g077840.1	9.36934	3.43657	2.69108e-06	7.18667e-06	Ethylene_responsive_transcription_factor_12_(AHRD_V1_****_C0J9I3_9ROSA);_contains_Interpro_domain(s)__IPR001471__Pathogenesis-related_transcriptional_factor_and_ERF,_DNA-binding_
Solyc10g005460.2	3.53583	3.43371	0.000255651	0.000555386	MYB_transcription_factor_(AHRD_V1_**-*_Q9LDR8_ARATH);_contains_Interpro_domain(s)__IPR015495__Myb_transcription_factor_
Solyc12g009930.1	15.2247	3.43223	1.1051e-08	3.55939e-08	UDP-glucuronosyltransferase_1-6_(AHRD_V1_*-*-_UD16_MOUSE);_contains_Interpro_domain(s)__IPR002213__UDP-glucuronosyl/UDP-glucosyltransferase_
Solyc04g014830.1	80.2987	3.431	2.06565e-33	1.87573e-32	GRAS_family_transcription_factor_(AHRD_V1_**-*_B9IH45_POPTR);_contains_Interpro_domain(s)__IPR005202__GRAS_transcription_factor_
Solyc02g068140.2	20.7293	3.43043	3.68964e-11	1.40982e-10	Nodulin-like_protein_(AHRD_V1_***-_B6U8U8_MAIZE);_contains_Interpro_domain(s)__IPR010658__Nodulin-like_
Solyc12g006630.1	3.58111	3.42664	0.000267831	0.000580978	Dynein_light_chain_1_cytoplasmic_(AHRD_V1_*-*-_Q7RN10_PLAYO);_contains_Interpro_domain(s)__IPR001372__Dynein_light_chain,_type_1_and_2_
Solyc02g077060.1	5.41421	3.42638	5.42477e-05	0.000127184	RPW8.2_(AHRD_V1_**--_C4P0N9_ARALP);_contains_Interpro_domain(s)__IPR008808__Mildew-resistance,_broad-spectrum_
Solyc02g068070.2	3.54383	3.42578	0.00026756	0.000580448	Lipase_(AHRD_V1_****_Q1XBG1_RICCO);_contains_Interpro_domain(s)__IPR006693__AB-hydrolase_associated_lipase_region_
Solyc07g055470.2	60.5313	3.42537	3.12479e-27	2.39219e-26	Cytochrome_P450
Solyc11g013130.1	64.1646	3.42377	1.28924e-28	1.03544e-27	Unknown_Protein_(AHRD_V1)
Solyc08g076980.2	5.4013	3.42326	5.54681e-05	0.000129877	Acetylornithine_deacetylase_or_succinyl-diaminopimelate_desuccinylase_(AHRD_V1_*-*-_D4MFM7_9ENTE);_contains_Interpro_domain(s)__IPR002933__Peptidase_M20_
Solyc01g087850.2	113.993	3.42162	8.17687e-45	9.70563e-44	Subtilisin-like_protease_(AHRD_V1_**--_O82777_SOLLC);_contains_Interpro_domain(s)__IPR015500__Peptidase_S8,_subtilisin-related__IPR000209__Peptidase_S8_and_S53,_subtilisin,_kexin,_sedolisin_
Solyc01g094750.2	17.0138	3.41977	2.84071e-09	9.57182e-09	Cytochrome_P450
Solyc08g076890.2	358.306	3.41348	7.08249e-22	4.52286e-21	Unknown_Protein_(AHRD_V1)
Solyc05g005150.1	90.2103	3.41201	1.69202e-38	1.75134e-37	F-box/Kelch_repeat-containing_F-box_family_protein_(AHRD_V1_***-_C4PVT9_ARATH);_contains_Interpro_domain(s)__IPR015915__Kelch-type_beta_propeller_
Solyc05g007830.2	7.22269	3.41187	1.3329e-05	3.32225e-05	Expansin_2_(AHRD_V1_***-_Q9FUM2_PRUAV);_contains_Interpro_domain(s)__IPR002963__Expansin_
Solyc05g016060.2	77.4248	3.41093	5.81221e-32	5.10728e-31	Unknown_Protein_(AHRD_V1)
Solyc04g079070.2	3.39024	3.41007	0.00028194	0.00060988	Serine_carboxypeptidase_1_(AHRD_V1_***-_B6TC80_MAIZE);_contains_Interpro_domain(s)__IPR001563__Peptidase_S10,_serine_carboxypeptidase_
Solyc08g080190.2	92.8843	3.40796	5.7794e-13	2.46168e-12	Choline_dehydrogenase_(AHRD_V1_***-_A8NUQ9_COPC7);_contains_Interpro_domain(s)__IPR012132__Glucose-methanol-choline_oxidoreductase_
Solyc01g081210.2	3.39673	3.40713	0.000286908	0.000619886	F-box/kelch-repeat_protein_At1g22040_(AHRD_V1_***-_FBK8_ARATH);_contains_Interpro_domain(s)__IPR015915__Kelch-type_beta_propeller_
Solyc07g042520.2	3.38134	3.40402	0.000291191	0.000628516	Sucrose_synthase_4_(AHRD_V1_****_Q7Y078_SOLTU);_contains_Interpro_domain(s)__IPR012820__Sucrose_synthase,_plants_and_cyanobacteria__IPR000368__Sucrose_synthase_
Solyc03g116730.2	44.857	3.40142	2.92382e-20	1.75147e-19	Stearoyl-CoA_9-desaturase_(AHRD_V1_****_D7E3I2_NOSA0);_contains_Interpro_domain(s)__IPR015876__Fatty_acid_desaturase,_type_1,_core_
Solyc10g080540.1	3.3919	3.39917	0.000299624	0.00064563	Homeobox-leucine_zipper_protein_14_(AHRD_V1_***-_D7LZT3_ARALY);_contains_Interpro_domain(s)__IPR003106__Leucine_zipper,_homeobox-associated_
Solyc07g005380.2	3.38058	3.39686	0.000302924	0.000652352	Pathogenesis-related_(PR)-10-related_norcoclaurine_synthase-like_protein_(AHRD_V1_**--_C3SBS5_ESCCA);_contains_Interpro_domain(s)__IPR000916__Bet_v_I_allergen_
Solyc12g056200.1	5.22881	3.39656	6.86026e-05	0.000159311	Glycosyltransferase-like_protein_(AHRD_V1_**--_D8RX86_SELML);_contains_Interpro_domain(s)__IPR006740__Protein_of_unknown_function_DUF604_
Solyc10g081560.1	5.42711	3.39541	7.24838e-05	0.00016793	Tropinone_reductase_I_(AHRD_V1_**--_Q9AR59_SOLTU);_contains_Interpro_domain(s)__IPR002347__Glucose/ribitol_dehydrogenase_
Solyc06g054640.1	9.32018	3.39506	3.56712e-06	9.42209e-06	Plant-specific_domain_TIGR01615_family_protein_(AHRD_V1_***-_B6TMA8_MAIZE);_contains_Interpro_domain(s)__IPR006502__Protein_of_unknown_function_DUF506,_plant_
Solyc12g100240.1	7.26836	3.39062	1.42716e-05	3.5454e-05	Fatty_acid_desaturase_(AHRD_V1_***-_B3SP99_CAPAN)
Solyc09g010470.2	98.1905	3.38477	1.70083e-41	1.87842e-40	UNC93-like_protein_MFSD11_(AHRD_V1_**--_MFS11_MOUSE);_contains_Interpro_domain(s)__IPR010291__Protein_of_unknown_function_DUF895,_eukaryotic_
Solyc11g072990.1	70.0431	3.378	1.19048e-30	1.01098e-29	Fatty_acid_elongase_3-ketoacyl-CoA_synthase_(AHRD_V1_****_Q6DUV5_BRANA);_contains_Interpro_domain(s)__IPR012392__Very-long-chain_3-ketoacyl-CoA_synthase_
Solyc04g074440.1	58.6171	3.37397	7.13697e-26	5.23178e-25	Os06g0220000_protein_(Fragment)_(AHRD_V1_***-_Q0DDJ2_ORYSJ);_contains_Interpro_domain(s)__IPR006766__Phosphate-induced_protein_1_conserved_region_
Solyc03g044150.2	612.33	3.37281	9.87457e-225	6.19138e-223	Subtilisin-like_protease_(AHRD_V1_***-_A9XG40_TOBAC);_contains_Interpro_domain(s)__IPR015500__Peptidase_S8,_subtilisin-related_
Solyc07g064160.2	29299	3.36804	0	0	Thiazole_biosynthetic_enzyme_(AHRD_V1_***-_D6N3H1_GOSHI);_contains_Interpro_domain(s)__IPR002922__Thiamine_biosynthesis_Thi4_protein_
Solyc07g041000.2	12.6834	3.36273	1.07235e-07	3.21853e-07	Cleavage_and_polyadenylation_specificity_factor_subunit_5_(AHRD_V1_***-_C9SP81_VERA1);_contains_Interpro_domain(s)__IPR016706__Cleavage_and_polyadenylation_specificity_factor,_25_kDa_subunit_
Solyc12g099120.1	3.37727	3.3596	0.000370776	0.000789686	MYB_transcription_factor_(AHRD_V1_*-*-_Q39550_CRAPL);_contains_Interpro_domain(s)__IPR015495__Myb_transcription_factor_
Solyc10g084940.1	3.36685	3.3574	0.000374588	0.000797603	Solute_carrier_family_15_member_4_(AHRD_V1_**--_S15A4_XENLA);_contains_Interpro_domain(s)__IPR000109__TGF-beta_receptor,_type_I/II_extracellular_region_
Solyc04g057980.2	74.0744	3.3551	1.99107e-31	1.7252e-30	NAD(P)H-quinone_oxidoreductase_subunit_M_(AHRD_V1_*-*-_D8G7H3_9CYAN);_contains_Interpro_domain(s)__IPR018922__NAD(P)H-quinone_oxidoreductase_subunit_M_
Solyc00g104940.1	5.05417	3.35348	8.90153e-05	0.000204014	Bax_inhibitor-1_like_(AHRD_V1_***-_Q8LAY4_ARATH)
Solyc08g078090.1	33.9614	3.35138	4.57257e-16	2.28597e-15	Lipase_(Fragment)_(AHRD_V1_***-_Q9ZTW1_DIACA);_contains_Interpro_domain(s)__IPR002921__Lipase,_class_3_
Solyc03g119930.1	59.9589	3.35038	6.82845e-26	5.00898e-25	Sulfate_transporter_like_protein_(AHRD_V1_****_Q0WP36_ARATH);_contains_Interpro_domain(s)__IPR011547__Sulphate_transporter_
Solyc03g096170.1	3.21885	3.3488	0.000379622	0.000807611	Unknown_Protein_(AHRD_V1)
Solyc11g011750.1	3.2156	3.34811	0.000380844	0.000810132	Ethylene-responsive_transcription_factor_2_(AHRD_V1_*-*-_B6U860_MAIZE);_contains_Interpro_domain(s)__IPR001471__Pathogenesis-related_transcriptional_factor_and_ERF,_DNA-binding_
Solyc03g013260.1	19.7374	3.34758	1.92062e-10	7.01359e-10	Replication_protein_A_DNA-binding_subunit_(AHRD_V1_***-_B6U4N2_MAIZE);_contains_Interpro_domain(s)__IPR012340__Nucleic_acid-binding,_OB-fold_
Solyc09g010510.2	3.22209	3.3443	0.000389114	0.000827319	Short-chain_dehydrogenase/reductase_family_protein_(AHRD_V1_**--_D7LJU7_ARALY);_contains_Interpro_domain(s)__IPR002347__Glucose/ribitol_dehydrogenase_
Solyc12g011100.1	3.22209	3.3443	0.000389114	0.000827319	Unknown_Protein_(AHRD_V1)
Solyc05g009790.1	474.29	3.34413	1.3502e-175	6.34475e-174	Transcription_factor_(AHRD_V1_*-**_D6MKM9_9ASPA);_contains_Interpro_domain(s)__IPR003340__Transcriptional_factor_B3_
Solyc04g076630.2	34.0384	3.34306	4.41457e-16	2.20901e-15	Rhamnogalacturonate_lyase_(AHRD_V1_****_A3XLZ2_LEEBM);_contains_Interpro_domain(s)__IPR010325__Rhamnogalacturonate_lyase_
Solyc03g119660.1	5.07281	3.3409	0.00010072	0.000229463	Cell_number_regulator_1_(AHRD_V1_*---_B6TZ45_MAIZE);_contains_Interpro_domain(s)__IPR006461__Protein_of_unknown_function_Cys-rich_
Solyc02g024070.2	19.5745	3.34085	2.75214e-10	9.93337e-10	Class_III_homeodomain-leucine_zipper_(AHRD_V1_***-_Q1WD30_GINBI);_contains_Interpro_domain(s)__IPR013978__MEKHLA_
Solyc07g061720.2	3.35794	3.33964	0.000411096	0.0008715	Gibberellin_2-oxidase_(AHRD_V1_****_A4GVL8_SOLLC);_contains_Interpro_domain(s)__IPR005123__Oxoglutarate_and_iron-dependent_oxygenase_
Solyc02g084930.2	10.8248	3.33897	9.44024e-07	2.62548e-06	Cytochrome_P450
Solyc04g014330.1	3.22692	3.33836	0.000402003	0.000853555	Unknown_Protein_(AHRD_V1)
Solyc07g017730.2	3.22692	3.33836	0.000402003	0.000853555	Glucan_endo-1_3-beta-glucosidase_5_(AHRD_V1_***-_B6SWD3_MAIZE);_contains_Interpro_domain(s)__IPR013781__Glycoside_hydrolase,_subgroup,_catalytic_core_
Solyc07g065110.1	5.0769	3.33689	9.34484e-05	0.000213679	Protease_inhibitor/seed_storage/lipid_transfer_protein_family_protein_(AHRD_V1_**-*_D7MKH4_ARALY);_contains_Interpro_domain(s)__IPR003612__Plant_lipid_transfer_protein/seed_storage/trypsin-alpha_amylase_inhibitor_
Solyc04g078700.2	195.412	3.3364	1.60967e-75	3.17801e-74	Receptor-like_protein_kinase_(AHRD_V1_***-_Q0WPA7_ARATH);_contains_Interpro_domain(s)__IPR002290__Serine/threonine_protein_kinase_
Solyc06g035520.2	12.2687	3.33614	3.36812e-07	9.70599e-07	Acetyl_esterase_(AHRD_V1_*---_AES_SALSV);_contains_Interpro_domain(s)__IPR013094__Alpha/beta_hydrolase_fold-3_
Solyc08g007270.2	3.21478	3.3355	0.000407429	0.00086457	Homeobox-leucine_zipper_protein_(AHRD_V1_***-_Q40780_PIMBR);_contains_Interpro_domain(s)__IPR003106__Leucine_zipper,_homeobox-associated_
Solyc10g052650.1	33.8691	3.33499	4.17068e-16	2.09082e-15	Unknown_Protein_(AHRD_V1)
Solyc06g065870.2	3.23017	3.33484	0.000409818	0.000868877	Unknown_Protein_(AHRD_V1)
Solyc12g100170.1	35.6139	3.33277	1.1734e-16	6.01548e-16	2-oxoglutarate-dependent_dioxygenase_(Fragment)_(AHRD_V1_***-_Q944Z0_ARAHA);_contains_Interpro_domain(s)__IPR005123__Oxoglutarate_and_iron-dependent_oxygenase_
Solyc11g066590.1	8.80243	3.33273	4.39168e-06	1.14968e-05	Lysosomal_Pro-X_carboxypeptidase_(AHRD_V1_**--_Q9FLH1_ARATH);_contains_Interpro_domain(s)__IPR008758__Peptidase_S28_
Solyc01g109900.2	10.4573	3.32974	7.73851e-07	2.1666e-06	Unknown_Protein_(AHRD_V1)
Solyc02g091860.2	102.078	3.32967	8.33066e-41	9.08977e-40	Receptor_like_kinase,_RLK
Solyc07g007150.1	467.333	3.32898	5.70343e-161	2.4189e-159	Unknown_Protein_(AHRD_V1)
Solyc01g095240.2	10.5024	3.32838	8.25403e-07	2.305e-06	Unknown_Protein_(AHRD_V1)
Solyc08g069230.2	5.09647	3.32758	0.000104489	0.000237526	Unknown_Protein_(AHRD_V1)
Solyc08g061930.2	7.22715	3.32654	3.13636e-05	7.53676e-05	Cytokinin_oxidase/dehydrogenase_(AHRD_V1_****_C3VPM8_SOLTU);_contains_Interpro_domain(s)__IPR015345__Cytokinin_dehydrogenase_1,_FAD_and_cytokinin_binding_
Solyc07g017600.2	205.137	3.32541	1.71381e-75	3.38053e-74	Pectinesterase_(AHRD_V1_***-_A9P7W7_POPTR);_contains_Interpro_domain(s)__IPR000070__Pectinesterase,_catalytic_
Solyc02g081150.1	231.31	3.32516	4.32e-92	1.04202e-90	Unknown_Protein_(AHRD_V1)
Solyc11g007540.1	3.2261	3.32141	0.000439781	0.000929323	Cytochrome_P450
Solyc07g055100.2	17.7192	3.31972	2.38502e-09	8.0827e-09	Transcription_factor_(AHRD_V1_*---_D7LW59_ARALY)
Solyc12g096920.1	21.0433	3.31716	9.07838e-11	3.39029e-10	Cc-nbs-lrr,_resistance_protein
Solyc07g055710.2	29.8282	3.31525	2.18513e-14	1.00236e-13	Heat_stress_transcription_factor_A3_(AHRD_V1_*-*-_D1M7W9_SOLLC);_contains_Interpro_domain(s)__IPR000232__Heat_shock_factor_(HSF)-type,_DNA-binding_
Solyc08g082620.2	3.23666	3.3135	0.000459109	0.000968662	3-oxoacyl-(Acyl_carrier_protein)_synthase_II_(AHRD_V1_****_D6YNQ6_CHLT1);_contains_Interpro_domain(s)__IPR017568__3-oxoacyl-[acyl-carrier-protein]_synthase_2_
Solyc11g066660.1	185.518	3.31338	1.5485e-74	3.02975e-73	Magnesium_transporter_MRS2-1_(AHRD_V1_***-_MRS21_ARATH);_contains_Interpro_domain(s)__IPR002523__Mg2+_transporter_protein,_CorA-like_
Solyc06g061200.1	464.585	3.31139	2.05717e-154	8.39736e-153	Glycine-rich_protein_TomR2_(AHRD_V1_*-*-_Q7XJI7_SOLLC)
Solyc03g119250.2	215.023	3.30894	1.44349e-84	3.16912e-83	Calmodulin-binding_protein_(AHRD_V1_****_Q9FKL6_ARATH);_contains_Interpro_domain(s)__IPR012416__Calmodulin_binding_protein-like_
Solyc04g064900.1	78.8463	3.30354	1.3513e-33	1.23427e-32	Endo-1_4-beta-glucanase_(AHRD_V1_-*--_B9GK28_POPTR);_contains_Interpro_domain(s)__IPR001701__Glycoside_hydrolase,_family_9_
Solyc07g053760.2	170.932	3.30303	1.67899e-67	2.97716e-66	Serine/threonine_phosphatase_family_protein_(AHRD_V1_****_C1E0J1_9CHLO);_contains_Interpro_domain(s)__IPR015655__Protein_phosphatase_2C_
Solyc11g010810.1	43.6789	3.3011	5.91302e-20	3.50257e-19	Glucosyltransferase_(AHRD_V1_***-_A1YM58_IPOBA);_contains_Interpro_domain(s)__IPR002213__UDP-glucuronosyl/UDP-glucosyltransferase_
Solyc11g007640.1	5.28574	3.29592	0.000153378	0.000342543	Mitotic_checkpoint_protein_BUB3_(AHRD_V1_**--_B6UH61_MAIZE)
Solyc03g019790.2	10.3378	3.29362	1.18953e-06	3.27396e-06	Alpha-galactosidase_(AHRD_V1_****_Q9SP05_SOLLC);_contains_Interpro_domain(s)__IPR013785__Aldolase-type_TIM_barrel_
Solyc10g079480.1	13.6557	3.29283	5.58187e-08	1.71049e-07	Lycopene_beta-cyclase_2
Solyc02g070090.1	3.1978	3.29151	0.000511775	0.00107281	FAD-binding_domain-containing_protein_(AHRD_V1_**--_D7KFN2_ARALY);_contains_Interpro_domain(s)__IPR006094__FAD_linked_oxidase,_N-terminal_
Solyc02g085760.2	319.373	3.29035	9.62418e-120	3.09296e-118	Rhomboid_family_protein_(AHRD_V1_***-_D7MJX8_ARALY);_contains_Interpro_domain(s)__IPR002610__Peptidase_S54,_rhomboid_
Solyc03g005570.2	24.3189	3.28918	7.27084e-12	2.89251e-11	Myb-related_transcription_factor_(AHRD_V1_**-*_A7ULI0_DATME);_contains_Interpro_domain(s)__IPR015495__Myb_transcription_factor_
Solyc01g068560.2	60.8909	3.28734	2.13983e-26	1.59549e-25	Unknown_Protein_(AHRD_V1)
Solyc11g011740.1	10.2908	3.28653	1.58967e-06	4.32547e-06	Ethylene-responsive_transcription_factor_2_(AHRD_V1_*-*-_B6U860_MAIZE);_contains_Interpro_domain(s)__IPR001471__Pathogenesis-related_transcriptional_factor_and_ERF,_DNA-binding_
Solyc05g041470.2	10.3178	3.28293	1.55661e-06	4.24187e-06	Transient_receptor_potential_cation_channel_subfamily_A_member_1_homolog_(AHRD_V1_*---_TRPA1_CAEEL);_contains_Interpro_domain(s)__IPR002110__Ankyrin_
Solyc07g065600.2	25.8042	3.28271	1.01206e-12	4.2394e-12	Genomic_DNA_chromosome_5_P1_clone_MDF20_(AHRD_V1_*-*-_Q9FM57_ARATH)
Solyc00g019740.1	29.3208	3.28258	4.09455e-14	1.85362e-13	ATPase_subunit_8_(AHRD_V1_***-_B6VJW7_VITVI);_contains_Interpro_domain(s)__IPR003319__ATPase,_F0_complex,_subunit_8,_mitochondrial,_plant_
Solyc11g008480.1	11.7758	3.28189	3.149e-07	9.09502e-07	Photosystem_II_oxygen_evolving_complex_protein_PsbP_(AHRD_V1_*-*-_A0ZMM6_NODSP);_contains_Interpro_domain(s)__IPR016123__Mog1/PsbP,_alpha/beta/alpha_sandwich_
Solyc11g007400.1	12.0156	3.28137	2.67213e-07	7.76617e-07	Receptor-like_protein_kinase_(Fragment)_(AHRD_V1_***-_O49206_ORYSA)
Solyc11g006450.1	4.86255	3.28021	0.000147432	0.000330008	Ring_finger_protein_(AHRD_V1_*-*-_O49869_HORVU);_contains_Interpro_domain(s)__IPR018957__Zinc_finger,_C3HC4_RING-type_
Solyc11g071990.1	12.0356	3.2796	3.64116e-07	1.04665e-06	Nitric_oxide_reductase_FlRd-NAD(+)_reductase_(AHRD_V1_**--_NORW_VIBFM);_contains_Interpro_domain(s)__IPR013027__FAD-dependent_pyridine_nucleotide-disulphide_oxidoreductase_
Solyc02g036350.2	8268.98	3.27807	0	0	1-aminocyclopropane-1-carboxylate_oxidase_(AHRD_V1_***-_A4ZYQ6_SOLLC);_contains_Interpro_domain(s)__IPR005123__Oxoglutarate_and_iron-dependent_oxygenase_
Solyc09g007150.2	49.8541	3.27736	7.39573e-22	4.71597e-21	Glutathione_S-transferase_(AHRD_V1_****_Q76KW1_PEA);_contains_Interpro_domain(s)__IPR004045__Glutathione_S-transferase,_N-terminal_
Solyc03g115950.2	3.04421	3.27614	0.000536569	0.00112025	Unknown_Protein_(AHRD_V1)
Solyc05g047590.2	3.04421	3.27614	0.000536569	0.00112025	Pectinesterase_(AHRD_V1_***-_C0SPH5_PRUPE);_contains_Interpro_domain(s)__IPR000070__Pectinesterase,_catalytic_
Solyc01g086680.2	25.6261	3.27594	1.24793e-12	5.1984e-12	Glutathione_S-transferase_(AHRD_V1_***-_D8UY87_GLYSO);_contains_Interpro_domain(s)__IPR004046__Glutathione_S-transferase,_C-terminal_
Solyc10g050670.1	20.3417	3.27324	1.43272e-10	5.27619e-10	Unknown_Protein_(AHRD_V1)
Solyc06g062670.2	168.365	3.27217	8.49179e-67	1.48279e-65	Zinc_finger_family_protein_(AHRD_V1_*-*-_D7M7Z8_ARALY);_contains_Interpro_domain(s)__IPR007087__Zinc_finger,_C2H2-type_
Solyc07g042230.1	4.93138	3.27145	0.000147178	0.000329508	Ethylene-responsive_transcription_factor_7_(AHRD_V1_*-**_ERF83_ARATH);_contains_Interpro_domain(s)__IPR001471__Pathogenesis-related_transcriptional_factor_and_ERF,_DNA-binding_
Solyc05g055030.1	3.04579	3.27117	0.000550622	0.00114761	Myb-related_transcription_factor_(AHRD_V1_**-*_B5RHV2_MUSBA);_contains_Interpro_domain(s)__IPR015495__Myb_transcription_factor_
Solyc09g005970.1	3.04745	3.26989	0.000554404	0.00115516	ABC_transporter_G_family_member_2_(AHRD_V1_***-_AB2G_ARATH);_contains_Interpro_domain(s)__IPR013525__ABC-2_type_transporter_
Solyc04g007500.1	485.584	3.26791	3.41461e-176	1.61153e-174	RING_finger_protein_(AHRD_V1_***-_Q22V07_TETTH);_contains_Interpro_domain(s)__IPR018957__Zinc_finger,_C3HC4_RING-type_
Solyc03g097170.2	210.132	3.26651	1.46521e-80	3.06525e-79	Cinnamoyl-CoA_reductase-like_protein_(AHRD_V1_***-_Q9M0B3_ARATH);_contains_Interpro_domain(s)__IPR016040__NAD(P)-binding_domain_
Solyc04g054790.1	3.04179	3.26625	0.000564387	0.0011745	Auxin-regulated_protein_(AHRD_V1_***-_Q945F5_SOLLC);_contains_Interpro_domain(s)__IPR010369__Protein_of_unknown_function_DUF966_
Solyc01g103060.2	3.04013	3.26587	0.000565341	0.00117615	Non-specific_lipid-transfer_protein_(AHRD_V1_***-_B9RGU5_RICCO);_contains_Interpro_domain(s)__IPR003612__Plant_lipid_transfer_protein/seed_storage/trypsin-alpha_amylase_inhibitor_
Solyc07g053630.2	13.5297	3.26571	7.98861e-08	2.4214e-07	Response_regulator_(AHRD_V1_*---_A1A6A6_ORYSJ);_contains_Interpro_domain(s)__IPR006447__Myb-like_DNA-binding_region,_SHAQKYF_class_
Solyc02g082740.1	30.6554	3.2625	1.82276e-14	8.39139e-14	Dirigent-like_protein_1_(AHRD_V1_***-_D2DMN2_GOSHI);_contains_Interpro_domain(s)__IPR004265__Plant_disease_resistance_response_protein_
Solyc02g069250.2	8.2803	3.26211	7.34171e-06	1.87701e-05	Cinnamyl_alcohol_dehydrogenase-like_protein_(AHRD_V1_****_A9PHZ1_POPTR);_contains_Interpro_domain(s)__IPR002085__Alcohol_dehydrogenase_superfamily,_zinc-containing_
Solyc10g007690.2	597.038	3.25772	3.86746e-210	2.21432e-208	Chlorophyll_a-b_binding_protein_8,_chloroplastic_(AHRD_V1_***-_CB13_SOLLC);_contains_Interpro_domain(s)__IPR001344__Chlorophyll_A-B_binding_protein_
Solyc04g039990.2	92.3191	3.2562	4.63464e-38	4.7564e-37	Cc-nbs,_resistance_protein_fragment
Solyc11g009020.1	28.6392	3.25541	1.86711e-13	8.1785e-13	HAD-superfamily_hydrolase_subfamily_IA_variant_3_containing_protein_expressed_(AHRD_V1_****_Q10I42_ORYSJ);_contains_Interpro_domain(s)__IPR005834__Haloacid_dehalogenase-like_hydrolase_
Solyc06g070990.2	4.72753	3.25517	0.000163764	0.000364689	WRKY_transcription_factor_73_(AHRD_V1_*-*-_Q6IEK8_ORYSI);_contains_Interpro_domain(s)__IPR003657__DNA-binding_WRKY_
Solyc00g168200.1	13.3036	3.25254	1.17751e-07	3.52055e-07	Unknown_Protein_(AHRD_V1)
Solyc03g098670.1	3.05387	3.25217	0.000607381	0.00125939	Kunitz_trypsin_inhibitor_(AHRD_V1_****_B8Y888_TOBAC);_contains_Interpro_domain(s)__IPR002160__Proteinase_inhibitor_I3,_Kunitz_legume_
Solyc12g013590.1	16.853	3.25208	4.16696e-09	1.38667e-08	Helicase_sen1_(AHRD_V1_*---_B6K5E8_SCHJY)
Solyc08g066720.1	3.06443	3.25157	0.000610119	0.00126459	Carotenoid_cleavage_dioxygenase_(AHRD_V1_****_B6UEM5_MAIZE);_contains_Interpro_domain(s)__IPR004294__Carotenoid_oxygenase_
Solyc01g087790.2	117.185	3.2506	1.70383e-46	2.0991e-45	Subtilisin-like_protease_(AHRD_V1_**--_O82006_SOLLC);_contains_Interpro_domain(s)__IPR015500__Peptidase_S8,_subtilisin-related_
Solyc02g092250.2	25.2846	3.24812	4.34543e-12	1.74692e-11	Cytochrome_P450
Solyc06g083850.2	30.4005	3.24672	2.52102e-14	1.15231e-13	NAC_domain_protein_IPR003441_(AHRD_V1_***-_B9GRP6_POPTR);_contains_Interpro_domain(s)__IPR003441__No_apical_meristem_(NAM)_protein_
Solyc12g042010.1	69.2904	3.24413	3.0644e-29	2.50836e-28	Unknown_Protein_(AHRD_V1);_contains_Interpro_domain(s)__IPR011598__Helix-loop-helix_DNA-binding_
Solyc09g009420.1	37.1609	3.24378	5.57519e-17	2.89912e-16	Unknown_Protein_(AHRD_V1)
Solyc02g092720.1	6.42143	3.24287	3.93416e-05	9.36392e-05	Unknown_Protein_(AHRD_V1)
Solyc03g043910.2	3.05063	3.24276	0.000636599	0.00131559	BSD_domain_containing_protein_(AHRD_V1_***-_B6TCH2_MAIZE);_contains_Interpro_domain(s)__IPR005607__BSD_
Solyc07g048070.2	4.93787	3.24248	0.000187075	0.000413595	Membrane_protein_(AHRD_V1_**--_B6U5U8_MAIZE);_contains_Interpro_domain(s)__IPR017214__Uncharacterised_conserved_protein_UCP037471_
Solyc07g006630.2	53.7395	3.23952	1.50528e-23	1.02153e-22	CONSTANS-like_protein_(AHRD_V1_***-_B2MW87_SOLLC);_contains_Interpro_domain(s)__IPR010402__CCT_domain_
Solyc01g099910.2	3.03372	3.23878	0.000647942	0.00133763	Epoxide_hydrolase_(AHRD_V1_***-_B3VMR4_NICBE);_contains_Interpro_domain(s)__IPR000639__Epoxide_hydrolase-like_
Solyc03g121900.1	13.3007	3.23826	1.15691e-07	3.46135e-07	PVR3-like_protein_(AHRD_V1_***-_B6TYX6_MAIZE);_contains_Interpro_domain(s)__IPR003612__Plant_lipid_transfer_protein/seed_storage/trypsin-alpha_amylase_inhibitor_
Solyc10g081970.1	8.11958	3.23794	8.87558e-06	2.25013e-05	HIN1-like_protein_(Fragment)_(AHRD_V1_**--_Q32ZJ1_SOLTU);_contains_Interpro_domain(s)__IPR010847__Harpin-induced_1_
Solyc02g079290.2	75.9806	3.2353	1.98132e-31	1.71743e-30	SELF_PRUNING_2G
Solyc09g091800.2	3.06768	3.23297	0.00067007	0.00137991	Unknown_Protein_(AHRD_V1)
Solyc05g010010.1	4.76075	3.23141	0.000182294	0.000403641	Plant-specific_domain_TIGR01570_family_protein_(AHRD_V1_***-_B6U2A5_MAIZE);_contains_Interpro_domain(s)__IPR006460__Protein_of_unknown_function_DUF617,_plant_
Solyc01g094010.2	135.734	3.23042	5.11467e-54	7.26844e-53	CXE_carboxylesterase_(AHRD_V1_**--_Q0ZPW6_9ROSA);_contains_Interpro_domain(s)__IPR013094__Alpha/beta_hydrolase_fold-3_
Solyc01g021600.2	3.06926	3.22894	0.000683768	0.00140599	Disease_resistance_response_protein_(AHRD_V1_***-_A8IXC7_BRACM);_contains_Interpro_domain(s)__IPR004265__Plant_disease_resistance_response_protein_
Solyc03g114180.2	211.045	3.22186	4.57262e-81	9.60295e-80	UDP-glucosyltransferase_HvUGT5876_(AHRD_V1_***-_D3WYW1_HORVD);_contains_Interpro_domain(s)__IPR002213__UDP-glucuronosyl/UDP-glucosyltransferase_
Solyc12g015770.1	26.4822	3.22143	1.73611e-12	7.15979e-12	Cellulose_synthase_(AHRD_V1_***-_Q2HT16_MEDTR);_contains_Interpro_domain(s)__IPR005150__Cellulose_synthase_
Solyc05g050920.2	58.4246	3.22011	6.90342e-25	4.89563e-24	Flavin-monooxygenase_(AHRD_V1_****_C5H9Q5_BRARP);_contains_Interpro_domain(s)__IPR000960__Flavin-containing_monooxygenase_FMO_
Solyc11g069700.1	1070.92	3.2159	0	0	Elongation_factor_1-alpha_(AHRD_V1_***-_P93769_TOBAC);_contains_Interpro_domain(s)__IPR004539__Translation_elongation_factor_EF1A,_eukaryotic_and_archaeal_
Solyc01g109340.2	54.5282	3.2153	1.69313e-23	1.14722e-22	RING_finger_protein_5_(AHRD_V1_**--_B6UBI0_MAIZE);_contains_Interpro_domain(s)__IPR001841__Zinc_finger,_RING-type_
Solyc02g083740.1	14.716	3.20886	3.62087e-08	1.11982e-07	Oligopeptide_transporter_9_(AHRD_V1_****_B6SVF4_MAIZE);_contains_Interpro_domain(s)__IPR004648__Tetrapeptide_transporter,_OPT1/isp4_
Solyc06g065440.1	200.717	3.20806	6.31604e-71	1.17955e-69	Zinc_finger_family_protein_(AHRD_V1_***-_D7KK61_ARALY);_contains_Interpro_domain(s)__IPR007087__Zinc_finger,_C2H2-type_
Solyc12g049400.1	9.60314	3.20788	2.89989e-06	7.71872e-06	Protein_TIFY_3B_(AHRD_V1_*---_TIF3B_ARATH);_contains_Interpro_domain(s)__IPR010399__Tify_
Solyc01g103650.2	31.4017	3.20689	1.57812e-14	7.28364e-14	Hydrolase_alpha/beta_fold_family_(AHRD_V1_**--_A4VRL9_PSEU5);_contains_Interpro_domain(s)__IPR012020__AB-hydrolase_YheT,_putative_
Solyc10g009090.2	4.75036	3.20662	0.000225765	0.000493864	Mitochondrial_ornithine_transporter_(AHRD_V1_****_Q16ZQ7_AEDAE);_contains_Interpro_domain(s)__IPR002113__Adenine_nucleotide_translocator_1_
Solyc12g014040.1	13.0117	3.20519	1.35102e-07	4.02219e-07	Chloroplast_protein_HCF243_(AHRD_V1_***-_Q9LIM5_ARATH)
Solyc08g044460.1	6.43124	3.20516	5.44567e-05	0.000127646	Unknown_Protein_(AHRD_V1)
Solyc12g006520.1	34.7782	3.20417	1.34064e-15	6.5591e-15	Cycloartenol_synthase_(AHRD_V1_***-_A4VB63_9LILI);_contains_Interpro_domain(s)__IPR018333__Squalene_cyclase_
Solyc11g040150.1	111.575	3.20263	3.11866e-42	3.47785e-41	Heparan-alpha-glucosaminide_N-acetyltransferase_(AHRD_V1_**--_D2QUR2_SPILD);_contains_Interpro_domain(s)__IPR019259__Protein_of_unknown_function_DUF2261,_transmembrane_
Solyc01g080010.2	361.975	3.20229	1.90851e-134	6.71902e-133	Xylanase_inhibitor_(Fragment)_(AHRD_V1_**--_Q53IQ4_WHEAT);_contains_Interpro_domain(s)__IPR001461__Peptidase_A1_
Solyc12g049030.1	4.53915	3.20106	0.000224271	0.000490745	Fatty_acid_desaturase_(AHRD_V1_***-_B3SP99_CAPAN);_contains_Interpro_domain(s)__IPR005804__Fatty_acid_desaturase,_type_1_
Solyc06g071480.2	2.87198	3.20092	0.000757715	0.00154853	Dof_zinc_finger_protein_12_(AHRD_V1_*-*-_A5HWG1_HORVD);_contains_Interpro_domain(s)__IPR003851__Zinc_finger,_Dof-type_
Solyc09g005830.1	2.87198	3.20092	0.000757715	0.00154853	Exocyst_complex_protein_EXO70_(AHRD_V1_*---_EXO70_KLULA);_contains_Interpro_domain(s)__IPR004140__Exo70_exocyst_complex_subunit_
Solyc04g078340.2	4.56421	3.19771	0.000233562	0.000510048	Cytochrome_P450
Solyc03g116890.2	98.6947	3.19435	2.83549e-38	2.91963e-37	WRKY_transcription_factor_2_(AHRD_V1_****_C0L2R9_SOLLC);_contains_Interpro_domain(s)__IPR003657__DNA-binding_WRKY_
Solyc03g112940.2	70.7631	3.19369	5.04588e-29	4.09945e-28	Serine/threonine-protein_kinase_ATM_(AHRD_V1_***-_ATM_ARATH)
Solyc09g075890.2	92.3015	3.1936	7.82286e-37	7.81101e-36	Pyrimidine_5&apos-nucleotidase_(AHRD_V1_****_B4WF69_9CAUL);_contains_Interpro_domain(s)__IPR010237__Pyrimidine_5-nucleotidase_
Solyc07g055010.2	2.87923	3.19341	0.000787001	0.00160596	Metal_ion_binding_protein_(AHRD_V1_**-*_B6T4Q0_MAIZE);_contains_Interpro_domain(s)__IPR006121__Heavy_metal_transport/detoxification_protein_
Solyc05g052650.2	17.6523	3.19281	2.58025e-09	8.71715e-09	N-hydroxycinnamoyl/benzoyltransferase_6_(AHRD_V1_***-_Q00M84_SOYBN);_contains_Interpro_domain(s)__IPR003480__Transferase_
Solyc06g069150.1	54.2414	3.18961	6.00712e-23	3.99318e-22	Genomic_DNA_chromosome_3_P1_clone_MPE11_(AHRD_V1_*-*-_Q9LUA5_ARATH)
Solyc06g054270.2	44.0668	3.18825	2.38639e-19	1.37721e-18	Solute_carrier_family_2,_facilitated_glucose_transporter_member_5_(AHRD_V1_***-_GTR5_BOVIN);_contains_Interpro_domain(s)__IPR003663__Sugar/inositol_transporter_
Solyc05g009660.2	7.96218	3.18715	1.4116e-05	3.50836e-05	BZIP_transcription_factor_(AHRD_V1_****_Q6IVC2_ORYSJ);_contains_Interpro_domain(s)__IPR011616__bZIP_transcription_factor,_bZIP-1_
Solyc02g080410.2	2.89138	3.18681	0.000814163	0.00165735	class_I_heat_shock_protein_(AHRD_V1_***-_Q69BI7_CARPA);_contains_Interpro_domain(s)__IPR008978__HSP20-like_chaperone_
Solyc01g111610.2	4.71488	3.18638	0.000260138	0.000564966	Protein_binding_protein_(AHRD_V1_**--_D7L0L7_ARALY)
Solyc03g082470.2	4.52783	3.18567	0.000252632	0.000549047	Receptor_like_kinase,_RLK
Solyc08g062220.2	151.185	3.18404	1.76274e-57	2.63588e-56	UDP-glucose_glucosyltransferase_(AHRD_V1_****_B6EWX8_LYCBA);_contains_Interpro_domain(s)__IPR002213__UDP-glucuronosyl/UDP-glucosyltransferase_
Solyc03g097760.2	16.0105	3.1839	1.0335e-08	3.33815e-08	Sterile_alpha_motif_domain-containing_protein_(AHRD_V1_***-_D7M2C0_ARALY)
Solyc02g093040.2	2.86549	3.18269	0.000827844	0.00168299	Cathepsin_B-like_cysteine_proteinase_(AHRD_V1_**-*_CYSP_SCHMA);_contains_Interpro_domain(s)__IPR013128__Peptidase_C1A,_papain_
Solyc12g094390.1	11.1336	3.18241	8.53676e-07	2.38213e-06	Syringolide-induced_protein_14-1-1_(Fragment)_(AHRD_V1_*-*-_Q06H38_ARAHY)
Solyc07g018140.2	32.5634	3.18226	9.23656e-15	4.31152e-14	Serine/threonine_protein_kinase-like_(AHRD_V1_****_Q9FGC3_ARATH);_contains_Interpro_domain(s)__IPR002290__Serine/threonine_protein_kinase_
Solyc03g111510.2	4.73497	3.182	0.000271569	0.000588675	Zinc_finger_family_protein_(AHRD_V1_**--_D7KQC9_ARALY);_contains_Interpro_domain(s)__IPR001841__Zinc_finger,_RING-type_
Solyc04g074710.2	2.88979	3.1792	0.000844657	0.00171525	Queuine_tRNA-ribosyltransferase_(AHRD_V1_****_B9RJQ2_RICCO);_contains_Interpro_domain(s)__IPR004803__Queuine_tRNA-ribosyltransferase_
Solyc10g079420.1	620.004	3.1787	1.23662e-226	7.93659e-225	Calmodulin_(AHRD_V1_***-_B6TKX0_MAIZE);_contains_Interpro_domain(s)__IPR011992__EF-Hand_type_
Solyc01g005420.2	2.88165	3.17718	0.00085205	0.00172946	SRC2-like_protein_(AHRD_V1_***-_A4K8J5_CAPAN);_contains_Interpro_domain(s)__IPR018029__C2_membrane_targeting_protein_
Solyc10g050680.1	15.794	3.17439	1.43902e-08	4.59411e-08	Unknown_Protein_(AHRD_V1)
Solyc01g106340.2	30.9873	3.1738	1.20127e-13	5.31545e-13	Glutamyl-tRNA(Gln)_amidotransferase_subunit_A_(AHRD_V1_***-_C5FFK2_NANOT);_contains_Interpro_domain(s)__IPR000120__Amidase_signature_enzyme_
Solyc07g063710.1	2.86066	3.17193	0.000871604	0.00176651	Serine/threonine_kinase_receptor_(AHRD_V1_****_Q7DMS5_BRANA);_contains_Interpro_domain(s)__IPR002290__Serine/threonine_protein_kinase_
Solyc05g056040.2	223.396	3.1719	2.54866e-86	5.73435e-85	Auxin_response_factor_14_(AHRD_V1_*-*-_D9HNU1_MAIZE);_contains_Interpro_domain(s)__IPR003340__Transcriptional_factor_B3_
Solyc03g093080.2	206.147	3.17149	1.52035e-72	2.89145e-71	Xyloglucan_endotransglucosylase/hydrolase_9_(AHRD_V1_****_C0IRG8_9ERIC);_contains_Interpro_domain(s)__IPR016455__Xyloglucan_endotransglucosylase/hydrolase_
Solyc09g098290.2	185.122	3.16798	2.04708e-71	3.84946e-70	Receptor_like_kinase,_RLK
Solyc05g054780.1	9.49815	3.16724	4.53987e-06	1.18676e-05	Disease_resistance_response/_dirigent-like_protein_(AHRD_V1_***-_Q9M3C8_ARATH);_contains_Interpro_domain(s)__IPR004265__Plant_disease_resistance_response_protein_
Solyc03g033730.1	10.9448	3.16673	9.20968e-07	2.56464e-06	BZIP_transcription_factor_(AHRD_V1_***-_C0KYN1_SOLLC);_contains_Interpro_domain(s)__IPR011616__bZIP_transcription_factor,_bZIP-1_
Solyc05g050380.2	54.7556	3.1661	3.68722e-23	2.46688e-22	Cyclic_nucleotide-gated_ion_channel_1_(AHRD_V1_****_B6U0R1_MAIZE);_contains_Interpro_domain(s)__IPR000595__Cyclic_nucleotide-binding_
Solyc05g006990.2	15.9812	3.16409	2.65037e-08	8.30176e-08	Nitrate_transporter_(AHRD_V1_**-*_Q7XAK5_PRUPE);_contains_Interpro_domain(s)__IPR000109__TGF-beta_receptor,_type_I/II_extracellular_region_
Solyc06g068550.2	7.73532	3.16355	2.01708e-05	4.93262e-05	Aspartic_proteinase_nepenthesin-1_(AHRD_V1_**--_C0JAB4_ORYCO);_contains_Interpro_domain(s)__IPR001461__Peptidase_A1_
Solyc01g096720.2	4.59335	3.16291	0.000280926	0.000607867	Major_facilitator_superfamily_transporter_(AHRD_V1_**--_A8NUY3_COPC7);_contains_Interpro_domain(s)__IPR016196__Major_facilitator_superfamily,_general_substrate_transporter_
Solyc08g082770.2	2.89704	3.16275	0.000915097	0.00184898	Nodulin_MtN3_family_protein_(AHRD_V1_**--_D7LYT4_ARALY);_contains_Interpro_domain(s)__IPR018179__RAG1-activating_protein_1_homologue_
Solyc07g043550.2	81.7578	3.16085	7.25725e-32	6.35396e-31	UDP-glucose_4-epimerase_(AHRD_V1_****_A6LK35_THEM4);_contains_Interpro_domain(s)__IPR005886__UDP-glucose_4-epimerase_
Solyc05g026240.1	119.28	3.16009	1.72044e-45	2.08184e-44	LRR_receptor-like_serine/threonine-protein_kinase,_RLP
Solyc09g092340.2	14.1227	3.16005	7.60663e-08	2.30948e-07	3&apos-5&apos_exonuclease_domain_protein_(AHRD_V1_*-**_D7IW34_9BACE);_contains_Interpro_domain(s)__IPR002562__3'-5'_exonuclease_
Solyc03g045100.1	28.813	3.15825	2.99508e-13	1.29525e-12	Unknown_Protein_(AHRD_V1)
Solyc01g005500.2	2.87039	3.15602	0.000941811	0.00189995	3-phenylpropionate-dihydrodiol/cinnamic_acid-dihydrodiol_dehydrogenase_(AHRD_V1_*-*-_HCAB_SHIFL);_contains_Interpro_domain(s)__IPR002347__Glucose/ribitol_dehydrogenase_
Solyc04g007380.1	2.87039	3.15602	0.000941811	0.00189995	Receptor_serine/threonine_kinase-like_protein_(AHRD_V1_****_O49728_ARATH);_contains_Interpro_domain(s)__IPR002290__Serine/threonine_protein_kinase_
Solyc05g051530.2	2.87039	3.15602	0.000941811	0.00189995	ABC_transporter_G_family_member_11_(AHRD_V1_***-_AB11G_ARATH);_contains_Interpro_domain(s)__IPR013525__ABC-2_type_transporter_
Solyc06g049040.2	20.8107	3.15352	4.66652e-10	1.65519e-09	BZIP_transcription_factor_family_protein_(AHRD_V1_***-_D7LF63_ARALY);_contains_Interpro_domain(s)__IPR011616__bZIP_transcription_factor,_bZIP-1_
Solyc03g114970.2	293.957	3.15145	4.75844e-105	1.33242e-103	Nitrilase_associated_protein-like_(Fragment)_(AHRD_V1_*---_Q1HEA6_MUSAC)
Solyc03g079960.2	9.4575	3.14637	6.09442e-06	1.5731e-05	Thaumatin-like_protein_(AHRD_V1_***-_Q9FLU2_ARATH);_contains_Interpro_domain(s)__IPR001938__Thaumatin,_pathogenesis-related_
Solyc07g008440.2	23.8328	3.14495	2.47776e-11	9.57183e-11	Purine_permease_family_protein_(AHRD_V1_**-*_D7MCV2_ARALY);_contains_Interpro_domain(s)__IPR004853__Protein_of_unknown_function_DUF250_
Solyc05g049990.2	179.811	3.14389	9.61535e-69	1.739e-67	Heavy_metal-associated_domain_containing_protein_expressed_(AHRD_V1_*-*-_Q8LN41_ORYSJ)
Solyc04g076780.2	141.865	3.14352	7.55965e-55	1.08996e-53	Oligopeptide_transporter_4_(AHRD_V1_****_B6U8Q5_MAIZE);_contains_Interpro_domain(s)__IPR004648__Tetrapeptide_transporter,_OPT1/isp4_
Solyc05g053930.2	83.1114	3.14326	3.96193e-32	3.48986e-31	ATP_binding_/_serine-threonine_kinase_(AHRD_V1_****_C5DB71_VITVI);_contains_Interpro_domain(s)__IPR002290__Serine/threonine_protein_kinase_
Solyc09g090080.1	186.785	3.1407	4.49753e-65	7.64474e-64	Inorganic_phosphate_transporter_(AHRD_V1_****_Q9LLS5_TOBAC);_contains_Interpro_domain(s)__IPR004738__Phosphate_permease_
Solyc10g076710.1	128.705	3.13904	3.98453e-50	5.2565e-49	1-phosphatidylinositol-4_5-bisphosphate_phosphodiesterase_(AHRD_V1_***-_O49902_NICRU);_contains_Interpro_domain(s)__IPR001711__Phospholipase_C,_phosphatidylinositol-specific,_Y_domain__IPR018029__C2_membrane_targeting_protein__IPR000909__Phospholipase_C,_phosphatidylinositol-specific_,_X_region_
Solyc03g059450.1	2.85583	3.13887	0.00101955	0.00204994	Unknown_Protein_(AHRD_V1)
Solyc09g011170.2	306.526	3.13711	1.06456e-110	3.1947e-109	Uncharacterized_basic_helix-loop-helix_protein_At1g06150_(AHRD_V1_*---_Y1615_ARATH);_contains_Interpro_domain(s)__IPR001092__Basic_helix-loop-helix_dimerisation_region_bHLH_
Solyc07g045440.1	167.882	3.13605	9.11901e-63	1.49175e-61	Fasciclin-like_arabinogalactan_protein_19_(AHRD_V1_***-_A9XTM4_GOSHI);_contains_Interpro_domain(s)__IPR000782__FAS1_domain_
Solyc04g007480.1	2.8695	3.13366	0.00104648	0.00210059	Unknown_Protein_(AHRD_V1)
Solyc04g078790.2	233.937	3.13317	5.1377e-86	1.15238e-84	BHLH_transcription_factor-like_(AHRD_V1_*---_Q8S0N2_ORYSJ);_contains_Interpro_domain(s)__IPR001092__Basic_helix-loop-helix_dimerisation_region_bHLH_
Solyc05g050360.2	14.0411	3.13126	8.97193e-08	2.71039e-07	Cyclic_nucleotide_gated_channel_(AHRD_V1_****_A9CRE4_MALDO);_contains_Interpro_domain(s)__IPR000595__Cyclic_nucleotide-binding_
Solyc02g078210.2	689.71	3.12943	1.00515e-243	6.94254e-242	Ubiquitin-conjugating_enzyme_22_(AHRD_V1_***-_D7L888_ARALY);_contains_Interpro_domain(s)__IPR000608__Ubiquitin-conjugating_enzyme,_E2_
Solyc03g120900.1	58.0121	3.12829	9.9433e-24	6.7817e-23	Protein_transport_SEC13-like_protein_(AHRD_V1_**--_Q2PYY1_SOLTU);_contains_Interpro_domain(s)__IPR020472__G-protein_beta_WD-40_repeat,_region_
Solyc07g017980.1	2.70783	3.12751	0.00104678	0.002101	Unknown_Protein_(AHRD_V1)
Solyc06g050430.2	2.70542	3.12688	0.00104961	0.00210629	LOB_domain_protein_25_(AHRD_V1_***-_B6U340_MAIZE);_contains_Interpro_domain(s)__IPR004883__Lateral_organ_boundaries,_LOB_
Solyc12g036380.1	35.8842	3.126	4.14547e-16	2.07866e-15	Unknown_Protein_(AHRD_V1)
Solyc11g008530.1	1248.48	3.12473	0	0	Ribonuclease_3-like_protein_3_(AHRD_V1_*-*-_RTL3_ORYSJ);_contains_Interpro_domain(s)__IPR000999__Ribonuclease_III_
Solyc01g066040.2	5.89018	3.12449	0.000101707	0.000231566	Unknown_Protein_(AHRD_V1)
Solyc11g020050.1	29.3893	3.12299	1.80927e-13	7.92994e-13	Unknown_Protein_(AHRD_V1)
Solyc08g080650.1	4545.53	3.12258	0	0	Osmotin-like_protein_(Fragment)_(AHRD_V1_**--_Q8S4L1_SOLNI);_contains_Interpro_domain(s)__IPR001938__Thaumatin,_pathogenesis-related_
Solyc02g014690.1	10.8585	3.12019	1.67639e-06	4.55119e-06	Unknown_Protein_(AHRD_V1)
Solyc11g064750.1	10.6302	3.11984	1.5606e-06	4.25169e-06	Pentatricopeptide_repeat-containing_protein_(AHRD_V1_***-_D7LJE4_ARALY);_contains_Interpro_domain(s)__IPR002885__Pentatricopeptide_repeat_
Solyc07g056200.2	27.7348	3.1195	7.10265e-13	3.00705e-12	NBS-LRR_class_disease_resistance_protein_(AHRD_V1_**--_D5L9G6_ORYSI)
Solyc10g007080.2	15.3521	3.11904	2.38227e-08	7.48354e-08	Aberrant_lateral_root_formation_5_(AHRD_V1_*---_Q9LUH2_ARATH);_contains_Interpro_domain(s)__IPR002528__Multi_antimicrobial_extrusion_protein_MatE_
Solyc00g019730.1	24.6821	3.11824	1.50374e-11	5.88116e-11	Cytochrome_c_oxidase_subunit_3_(AHRD_V1_***-_Q5M9V7_TOBAC);_contains_Interpro_domain(s)__IPR000298__Cytochrome_c_oxidase,_subunit_III_
Solyc11g012980.1	26.2515	3.11789	2.84369e-12	1.15472e-11	Ethylene-responsive_transcription_factor_9_(AHRD_V1_*-*-_ERF80_ARATH);_contains_Interpro_domain(s)__IPR001471__Pathogenesis-related_transcriptional_factor_and_ERF,_DNA-binding_
Solyc01g010420.2	4.69224	3.11632	0.000432361	0.000914177	NPH3_domain_containing_protein-like_(AHRD_V1_*-*-_Q8GVF8_ORYSJ);_contains_Interpro_domain(s)__IPR007679__Protein_of_unknown_function_DUF569_
Solyc01g090180.2	12.3204	3.1158	6.40237e-07	1.80389e-06	Extradiol_ring-cleavage_dioxygenase_class_III_protein_subunit_B_(AHRD_V1_***-_B8GF38_METPE);_contains_Interpro_domain(s)__IPR014436__Extradiol_aromatic_ring-opening_dioxygenase,_DODA_type_
Solyc03g118780.2	2.85901	3.11565	0.00113634	0.0022682	Thaumatin-like_protein_(AHRD_V1_***-_A8IXE7_BRACM);_contains_Interpro_domain(s)__IPR001938__Thaumatin,_pathogenesis-related_
Solyc02g081130.1	2.71998	3.11457	0.0011142	0.00222809	BAH-PHD_domain-containing_protein_(AHRD_V1_**--_A9TSM0_PHYPA);_contains_Interpro_domain(s)__IPR001025__Bromo_adjacent_region_
Solyc10g086640.1	2.71915	3.11395	0.00111735	0.00223398	BEL1-like_homeodomain_protein_9_(AHRD_V1_**--_BLH9_ARATH);_contains_Interpro_domain(s)__IPR001356__Homeobox_
Solyc06g068570.2	17.0616	3.11352	1.37802e-08	4.40711e-08	AP2-like_ethylene-responsive_transcription_factor_At1g16060_(AHRD_V1_***-_AP2L1_ARATH);_contains_Interpro_domain(s)__IPR001471__Pathogenesis-related_transcriptional_factor_and_ERF,_DNA-binding_
Solyc06g051130.1	34.2586	3.11197	6.39671e-15	3.01371e-14	Transferase_family_protein_(AHRD_V1_**-*_D7LEH4_ARALY);_contains_Interpro_domain(s)__IPR003480__Transferase_
Solyc11g068620.1	23.7829	3.11165	2.51344e-10	9.09597e-10	NAC-domain_protein_(AHRD_V1_***-_Q9SXQ0_TOBAC);_contains_Interpro_domain(s)__IPR003441__No_apical_meristem_(NAM)_protein_
Solyc05g044480.2	176.149	3.11161	1.89309e-64	3.18299e-63	Chromodomain-helicase-DNA-binding_protein_3_(AHRD_V1_*--*_CHD3_DROME);_contains_Interpro_domain(s)__IPR014001__DEAD-like_helicase,_N-terminal_
Solyc04g064580.1	10.6368	3.11121	1.5694e-06	4.27458e-06	Unknown_Protein_(AHRD_V1)
Solyc11g073260.1	6.09688	3.11018	0.000117929	0.000266465	Histone_H2A_(AHRD_V1_***-_C6TMV8_SOYBN);_contains_Interpro_domain(s)__IPR002119__Histone_H2A_
Solyc12g005820.1	7.4226	3.11005	2.44706e-05	5.9367e-05	Genomic_DNA_chromosome_3_P1_clone_MSD21_(AHRD_V1_***-_Q9LSZ3_ARATH)
Solyc12g100260.1	20.0249	3.10991	7.65127e-10	2.67462e-09	Fatty_acid_desaturase_(AHRD_V1_***-_B3SP99_CAPAN)
Solyc05g021580.2	10.6224	3.10948	2.18268e-06	5.87656e-06	Unknown_Protein_(AHRD_V1)
Solyc02g093330.2	135.397	3.10881	2.47113e-50	3.27233e-49	Nup98_(Fragment)_(AHRD_V1_*---_A1YK38_DROME);_contains_Interpro_domain(s)__IPR007230__Peptidase_S59,_nucleoporin_
Solyc03g119190.2	2.69734	3.10856	0.00114273	0.00227969	Reticulon_family_protein_(AHRD_V1_***-_D7LDX0_ARALY);_contains_Interpro_domain(s)__IPR003388__Reticulon_
Solyc06g069740.1	2.69734	3.10856	0.00114273	0.00227969	Calmodulin-like_protein_(AHRD_V1_*-*-_B6TXW9_MAIZE);_contains_Interpro_domain(s)__IPR011992__EF-Hand_type_
Solyc01g009160.2	41.8596	3.10742	3.98414e-18	2.18345e-17	Harpin-induced_protein-like_(Fragment)_(AHRD_V1_**--_D2CFH8_COFAR);_contains_Interpro_domain(s)__IPR010847__Harpin-induced_1_
Solyc05g032690.2	29.6033	3.10677	3.57216e-13	1.53778e-12	3-hydroxyisobutyryl-CoA_hydrolase_(AHRD_V1_***-_C1GV81_PARBA);_contains_Interpro_domain(s)__IPR001753__Crotonase,_core_
Solyc01g108520.1	5.92542	3.10495	0.000103545	0.000235454	Acetyl_esterase_(AHRD_V1_*---_AES_ECOL6);_contains_Interpro_domain(s)__IPR013094__Alpha/beta_hydrolase_fold-3_
Solyc09g061250.2	2.70135	3.10399	0.00116787	0.00232708	Phototropic-responsive_NPH3_family_protein_(AHRD_V1_**--_D7MMM6_ARALY);_contains_Interpro_domain(s)__IPR004249__NPH3_
Solyc11g062440.1	8.92963	3.10239	7.35933e-06	1.88129e-05	Laccase_(AHRD_V1_***-_Q9AUI0_PINTA);_contains_Interpro_domain(s)__IPR017760__L-ascorbate_oxidase,_plants_
Solyc03g082900.2	26.1507	3.10116	3.69513e-12	1.49073e-11	Glucan_endo-1_3-beta-glucosidase_(AHRD_V1_***-_B6TY63_MAIZE);_contains_Interpro_domain(s)__IPR000490__Glycoside_hydrolase,_family_17_
Solyc09g008640.1	52.0737	3.10112	3.47765e-21	2.16119e-20	Receptor-like_protein_kinase_At3g21340_(AHRD_V1_*-**_RLK6_ARATH);_contains_Interpro_domain(s)__IPR002290__Serine/threonine_protein_kinase_
Solyc04g025530.2	8.92739	3.10106	7.87947e-06	2.00977e-05	Glutamate_decarboxylase_(AHRD_V1_****_Q1I1D8_CITSI);_contains_Interpro_domain(s)__IPR010107__Glutamate_decarboxylase_
Solyc02g093250.2	7.39498	3.0985	3.4507e-05	8.25565e-05	Caffeoyl-CoA_O-methyltransferase_(AHRD_V1_****_A8IFQ7_SOLLC);_contains_Interpro_domain(s)__IPR002935__O-methyltransferase,_family_3_
Solyc09g008320.2	41.8643	3.09523	1.97828e-17	1.04928e-16	Xyloglucan_endotransglucosylase/hydrolase_12_(AHRD_V1_****_C0IRH1_9ERIC);_contains_Interpro_domain(s)__IPR016455__Xyloglucan_endotransglucosylase/hydrolase_
Solyc04g054690.2	36.0455	3.09492	1.30128e-14	6.02893e-14	Laccase_1a_(AHRD_V1_***-_B9IG56_POPTR);_contains_Interpro_domain(s)__IPR017760__L-ascorbate_oxidase,_plants_
Solyc08g080290.2	2.70376	3.09353	0.00122606	0.00243521	Ethylene-responsive_transcription_factor_1_(AHRD_V1_*-**_ERF1_ORYSJ);_contains_Interpro_domain(s)__IPR001471__Pathogenesis-related_transcriptional_factor_and_ERF,_DNA-binding_
Solyc01g091370.2	110.897	3.09276	7.18863e-43	8.12905e-42	AT-hook_motif_nuclear_localized_protein_1_(AHRD_V1_***-_Q8VYJ2_ARATH);_contains_Interpro_domain(s)__IPR005175__Protein_of_unknown_function_DUF296_
Solyc09g009660.2	10.8092	3.09031	4.51874e-06	1.18138e-05	Solute_carrier_family_35_member_F1_(AHRD_V1_**--_B6TXS8_MAIZE);_contains_Interpro_domain(s)__IPR009262__Protein_of_unknown_function_DUF914,_eukaryotic_
Solyc03g121340.1	2.70949	3.08993	0.00124736	0.00247504	Unknown_Protein_(AHRD_V1)
Solyc02g091250.1	48.7014	3.08959	5.10419e-20	3.03338e-19	Predicted_by_genscan_and_genefinder_(AHRD_V1_***-_Q9ZU37_ARATH)
Solyc08g082640.2	29.3026	3.08913	9.27438e-13	3.9022e-12	Cellulose_synthase_(AHRD_V1_****_B9IMB3_POPTR);_contains_Interpro_domain(s)__IPR005150__Cellulose_synthase_
Solyc02g079870.2	25.9145	3.08781	5.04446e-12	2.02346e-11	Unknown_Protein_(AHRD_V1)
Solyc07g052790.1	7.4231	3.08706	4.1403e-05	9.83626e-05	Nbs-lrr,_resistance_protein
Solyc08g074740.2	30.7772	3.08657	1.11374e-13	4.93719e-13	Novel_protein_similar_to_vertebrate_ADP-ribosyltransferase_(NAD+_poly_(ADP-ribose)_polymerase)_(ADPRT)_(AHRD_V1_****_Q5RHR0_DANRE);_contains_Interpro_domain(s)__IPR012317__Poly(ADP-ribose)_polymerase,_catalytic_region_
Solyc03g097580.2	4.22625	3.086	0.000439499	0.000928819	MtN3-like_protein_(AHRD_V1_**--_Q9LUE3_ARATH);_contains_Interpro_domain(s)__IPR018179__RAG1-activating_protein_1_homologue_
Solyc12g005620.1	2.72081	3.08373	0.00128495	0.00254684	LRR_receptor-like_serine/threonine-protein_kinase,_RLP
Solyc12g040790.1	2.72081	3.08373	0.00128495	0.00254684	Menaquinone_biosynthesis_methyltransferase_ubiE_(AHRD_V1_*-*-_UBIE_LISMH);_contains_Interpro_domain(s)__IPR013216__Methyltransferase_type_11_
Solyc08g082710.2	33.5835	3.08329	5.29343e-15	2.50695e-14	Protein_ABIL1_(AHRD_V1_**--_B6TQN2_MAIZE)
Solyc09g075920.1	39.4074	3.08151	4.4301e-17	2.31919e-16	Receptor-like_protein_kinase_(AHRD_V1_***-_Q39202_ARATH);_contains_Interpro_domain(s)__IPR002290__Serine/threonine_protein_kinase_
Solyc02g069260.2	1964.57	3.0813	0	0	ARGONAUTE_1_(AHRD_V1_***-_D6RUV9_TOBAC);_contains_Interpro_domain(s)__IPR003165__Stem_cell_self-renewal_protein_Piwi_
Solyc12g088050.1	143.695	3.08117	6.85952e-54	9.72899e-53	Rhamnogalacturonate_lyase_(AHRD_V1_***-_A3XLZ2_LEEBM);_contains_Interpro_domain(s)__IPR010325__Rhamnogalacturonate_lyase_
Solyc09g014610.2	5.70421	3.07995	0.000136259	0.0003061	C4-dicarboxylate_transporter/malic_acid_transport_family_protein_(AHRD_V1_****_D7M2F7_ARALY);_contains_Interpro_domain(s)__IPR004695__C4-dicarboxylate_transporter/malic_acid_transport_protein_
Solyc03g117860.2	676.546	3.07987	2.69112e-215	1.56972e-213	IBR_finger_domain_protein_(AHRD_V1_**--_Q4WL53_ASPFU);_contains_Interpro_domain(s)__IPR002867__Zinc_finger,_C6HC-type_
Solyc11g065760.1	14.9828	3.0795	8.58986e-08	2.60002e-07	Thymidine_kinase_(AHRD_V1_***-_Q71F77_SOLLC);_contains_Interpro_domain(s)__IPR001267__Thymidine_kinase_
Solyc12g005400.1	337.297	3.07899	1.51499e-116	4.72906e-115	Cyclic_nucleotide_gated_channel_(AHRD_V1_***-_A9CRE4_MALDO);_contains_Interpro_domain(s)__IPR000595__Cyclic_nucleotide-binding_
Solyc12g056540.1	22.7802	3.07607	9.18576e-11	3.4298e-10	Histone_H3_(AHRD_V1_***-_Q5S265_CAMSI);_contains_Interpro_domain(s)__IPR000164__Histone_H3_
Solyc08g068680.2	36.1682	3.06933	9.14398e-16	4.50919e-15	Decarboxylase_family_protein_(AHRD_V1_***-_B1ILJ6_CLOBK);_contains_Interpro_domain(s)__IPR002129__Pyridoxal_phosphate-dependent_decarboxylase_
Solyc02g091920.2	5.74644	3.06832	0.000143128	0.000320803	Xyloglucan_endotransglucosylase/hydrolase_2_(AHRD_V1_****_Q2MK81_9ROSA);_contains_Interpro_domain(s)__IPR016455__Xyloglucan_endotransglucosylase/hydrolase_
Solyc06g072240.1	4.22886	3.06699	0.000466955	0.00098388	Histone_H4_(AHRD_V1_***-_B6T0P4_MAIZE);_contains_Interpro_domain(s)__IPR001951__Histone_H4_
Solyc12g008800.1	196.065	3.06677	1.90767e-71	3.59042e-70	MYB_transcription_factor_(AHRD_V1_***-_Q9LVS0_ARATH);_contains_Interpro_domain(s)__IPR006447__Myb-like_DNA-binding_region,_SHAQKYF_class_
Solyc11g020100.1	132.86	3.06494	1.51329e-49	1.98102e-48	Cc-nbs-lrr,_resistance_protein
Solyc01g099880.2	7.59837	3.06336	5.81192e-05	0.000135822	RAG1-activating_protein_1_homolog_(AHRD_V1_**--_R1AP1_DANRE);_contains_Interpro_domain(s)__IPR018179__RAG1-activating_protein_1_homologue_
Solyc02g069270.2	2.68602	3.06194	0.00141252	0.00278548	ARGONAUTE_1_(AHRD_V1_***-_D6RUV9_TOBAC);_contains_Interpro_domain(s)__IPR003165__Stem_cell_self-renewal_protein_Piwi_
Solyc04g016330.2	113.693	3.06132	1.2165e-43	1.40262e-42	Glycerol-3-phosphate_dehydrogenase_(AHRD_V1_****_O22216_ARATH);_contains_Interpro_domain(s)__IPR006168__NAD-dependent_glycerol-3-phosphate_dehydrogenase_
Solyc01g008020.2	13.3187	3.05947	2.09093e-07	6.13601e-07	Equilibrative_nucleoside_transporter_1_(AHRD_V1_****_Q4W6L4_ORYSJ);_contains_Interpro_domain(s)__IPR002259__Delayed-early_response_protein/equilibrative_nucleoside_transporter_
Solyc11g069890.1	58.8043	3.05852	7.96242e-24	5.45632e-23	BEL1-like_homeodomain_protein_8_(AHRD_V1_*---_BLH8_ARATH);_contains_Interpro_domain(s)__IPR006563__POX_
Solyc07g065920.2	167.704	3.05815	3.1606e-63	5.2016e-62	Ferredoxin-fold_anticodon-binding_domain-containing_protein_1_(AHRD_V1_*--*_FDXA1_HUMAN);_contains_Interpro_domain(s)__IPR019446__Domain_of_unknown_function_DUF2431_
Solyc04g054220.2	2.72398	3.05436	0.00146733	0.00288597	Cytochrome_P450
Solyc07g007280.2	5.68717	3.05311	0.000181318	0.000401644	Conserved_domain_protein_(AHRD_V1_**--_B4W2T4_9CYAN);_contains_Interpro_domain(s)__IPR014946__Protein_of_unknown_function_DUF1817_
Solyc05g025870.2	22.4049	3.04847	1.84185e-10	6.73047e-10	Unknown_Protein_(AHRD_V1)
Solyc08g079590.1	13.1095	3.04827	4.0429e-07	1.15693e-06	Pentatricopeptide_repeat-containing_protein_(AHRD_V1_*---_D7ME07_ARALY)
Solyc10g008250.1	2.70293	3.04738	0.0015101	0.00296555	Unknown_Protein_(AHRD_V1);_contains_Interpro_domain(s)__IPR011598__Helix-loop-helix_DNA-binding_
Solyc04g076730.1	2.53885	3.04637	0.00147743	0.00290453	Unknown_Protein_(AHRD_V1)
Solyc06g076400.2	208.88	3.04453	4.94631e-75	9.71271e-74	Protein_phosphatase_2C_(AHRD_V1_****_Q8RVG0_TOBAC);_contains_Interpro_domain(s)__IPR015655__Protein_phosphatase_2C_
Solyc12g088910.1	11.6432	3.04255	8.94661e-07	2.49425e-06	Unknown_Protein_(AHRD_V1)
Solyc09g048980.2	2.72405	3.04184	0.00155097	0.00304059	Phototropic-responsive_NPH3_family_protein_(AHRD_V1_**--_D7MMM6_ARALY);_contains_Interpro_domain(s)__IPR004249__NPH3_
Solyc04g005180.2	10.136	3.04173	3.60832e-06	9.52514e-06	2-oxoglutarate_decarboxylase/_hydro-lyase/_magnesium_ion_binding_protein_(AHRD_V1_**--_D7KWW2_ARALY)
Solyc12g042210.1	2.53319	3.04081	0.00151391	0.00297221	Ethylene_responsive_transcription_factor_2a_(AHRD_V1_*-*-_C0J9I7_9ROSA);_contains_Interpro_domain(s)__IPR001471__Pathogenesis-related_transcriptional_factor_and_ERF,_DNA-binding_
Solyc09g007140.2	7.2308	3.03961	5.31538e-05	0.000124673	17.8_kDa_class_I_heat_shock_protein_(AHRD_V1_*---_HS178_ARATH);_contains_Interpro_domain(s)__IPR008978__HSP20-like_chaperone_
Solyc06g008270.2	29.447	3.03936	8.76299e-13	3.69275e-12	LRR_receptor-like_serine/threonine-protein_kinase,_RLP
Solyc08g016610.1	65.2927	3.03909	1.97951e-26	1.47747e-25	Ulp1_protease_family_C-terminal_catalytic_domain_containing_protein_(AHRD_V1_*-*-_Q60D46_SOLDE);_contains_Interpro_domain(s)__IPR015410__Region_of_unknown_function_DUF1985_
Solyc04g072850.2	11.6136	3.03891	1.05667e-06	2.92233e-06	Alpha-L-arabinofuranosidase/beta-D-xylosidase_(AHRD_V1_****_D9D7L0_MALDO);_contains_Interpro_domain(s)__IPR001764__Glycoside_hydrolase,_family_3,_N-terminal_
Solyc03g113680.2	11.8152	3.03754	1.53112e-06	4.1766e-06	Microtubule-associated_protein_TORTIFOLIA1_(AHRD_V1_**--_B6SS76_MAIZE);_contains_Interpro_domain(s)__IPR011989__Armadillo-like_helical_
Solyc02g067660.2	34.4549	3.03648	2.76001e-14	1.26022e-13	Phytoalexin_deficient_4_(Fragment)_(AHRD_V1_**--_B2BDV5_ARALY);_contains_Interpro_domain(s)__IPR002921__Lipase,_class_3_
Solyc02g089460.1	2.53802	3.03529	0.00155261	0.00304353	Unknown_Protein_(AHRD_V1)
Solyc09g025310.2	2.69486	3.034	0.00160054	0.00313128	NAC_domain_protein_IPR003441_(AHRD_V1_***-_B9GRP6_POPTR);_contains_Interpro_domain(s)__IPR003441__No_apical_meristem_(NAM)_protein_
Solyc03g013160.2	20.5544	3.03398	8.74247e-10	3.0458e-09	Amino_acid_transporter_family_protein_(AHRD_V1_****_D7M7A7_ARALY);_contains_Interpro_domain(s)__IPR013057__Amino_acid_transporter,_transmembrane_
Solyc01g005080.2	282.126	3.0339	1.02052e-99	2.69788e-98	Microtubule-associated_protein_MAP65-1a_(AHRD_V1_****_C0J9Z7_ORYNI);_contains_Interpro_domain(s)__IPR007145__MAP65/ASE1_
Solyc06g064880.2	2.54368	3.03127	0.00158174	0.00309645	Nitrilase_2_(AHRD_V1_**-*_D3BLP1_POLPA);_contains_Interpro_domain(s)__IPR003010__Nitrilase/cyanide_hydratase_and_apolipoprotein_N-acyltransferase_
Solyc07g063700.1	2.54368	3.03127	0.00158174	0.00309645	Serine/threonine_kinase_receptor_(AHRD_V1_****_Q7DMS5_BRANA);_contains_Interpro_domain(s)__IPR002290__Serine/threonine_protein_kinase_
Solyc06g007440.2	36.6972	3.03119	4.82824e-16	2.41212e-15	CBL-interacting_protein_kinase_16_(AHRD_V1_****_A0MNK3_POPTR);_contains_Interpro_domain(s)__IPR002290__Serine/threonine_protein_kinase_
Solyc01g100070.2	8.63962	3.02882	1.54511e-05	3.82489e-05	Unknown_Protein_(AHRD_V1)
Solyc01g088010.1	2.53402	3.0285	0.00159961	0.00312975	Lactoylglutathione_lyase_family_protein_(AHRD_V1_****_D7LHM5_ARALY);_contains_Interpro_domain(s)__IPR004360__Glyoxalase/bleomycin_resistance_protein/dioxygenase_
Solyc04g006970.2	2417.91	3.02818	0	0	Phosphoenolpyruvate_carboxylase_(AHRD_V1_****_A6YM33_RICCO);_contains_Interpro_domain(s)__IPR015813__Pyruvate/Phosphoenolpyruvate_kinase,_catalytic_core_
Solyc09g009670.2	2.53236	3.02803	0.00160264	0.00313482	Solute_carrier_family_35_member_F1_(AHRD_V1_**--_B6TXS8_MAIZE);_contains_Interpro_domain(s)__IPR009262__Protein_of_unknown_function_DUF914,_eukaryotic_
Solyc12g088430.1	30.8724	3.02688	1.23038e-13	5.43762e-13	Unknown_Protein_(AHRD_V1)
Solyc10g054900.1	2.52753	3.02664	0.00161168	0.0031511	Proline-rich_protein_(AHRD_V1_***-_Q9M6T7_NICGL);_contains_Interpro_domain(s)__IPR010616__Protein_of_unknown_function_DUF1210_
Solyc00g110870.2	7.06185	3.0247	6.30161e-05	0.000146871	Receptor_like_kinase,_RLK
Solyc12g088760.1	2.551	3.02428	0.00163293	0.00319034	Subtilisin-like_protease_(AHRD_V1_**--_Q38708_ALNGL);_contains_Interpro_domain(s)__IPR015500__Peptidase_S8,_subtilisin-related_
Solyc12g005030.1	160.29	3.01989	1.87413e-60	2.94407e-59	Calcium-dependent_protein_kinase_(AHRD_V1_***-_Q9XER6_SOLTU);_contains_Interpro_domain(s)__IPR002290__Serine/threonine_protein_kinase_
Solyc09g082340.2	2.53478	3.01963	0.00166384	0.00324723	Vicilin-like_protein_(Fragment)_(AHRD_V1_**--_Q9SEW4_9ROSI);_contains_Interpro_domain(s)__IPR014710__RmlC-like_jelly_roll_fold_
Solyc07g052670.2	56.1332	3.01929	4.0228e-22	2.59024e-21	Transcription_factor_(Fragment)_(AHRD_V1_****_D6MKL1_9ASPA);_contains_Interpro_domain(s)__IPR011598__Helix-loop-helix_DNA-binding_
Solyc12g005250.1	5.60426	3.01923	0.00017902	0.000396794	Kinesin-like_protein_(AHRD_V1_***-_Q9M0X6_ARATH);_contains_Interpro_domain(s)__IPR001752__Kinesin,_motor_region_
Solyc06g009680.2	98.8474	3.01813	7.39241e-36	7.20917e-35	BRCT_domain-containing_protein_(AHRD_V1_*---_C5FMN4_NANOT);_contains_Interpro_domain(s)__IPR001357__BRCT_
Solyc04g077050.2	177	3.01689	4.44753e-61	7.06829e-60	Amino_acid_permease_6_(AHRD_V1_****_Q7Y076_BRANA);_contains_Interpro_domain(s)__IPR013057__Amino_acid_transporter,_transmembrane_
Solyc06g051950.2	2.54934	3.01453	0.00170431	0.00332116	Nuclear_movement_protein_nudc_(AHRD_V1_*-*-_Q17KI6_AEDAE);_contains_Interpro_domain(s)__IPR017447__CS_
Solyc03g096670.2	1283.9	3.01202	0	0	Integrin-linked_kinase-associated_serine/threonine_phosphatase_2C_(AHRD_V1_*-**_ILKAP_RAT);_contains_Interpro_domain(s)__IPR015655__Protein_phosphatase_2C_
Solyc08g067610.2	62.5926	3.01103	1.11383e-24	7.8477e-24	ATP-binding_cassette_transporter_(AHRD_V1_***-_D8RL77_SELML);_contains_Interpro_domain(s)__IPR013525__ABC-2_type_transporter_
Solyc06g074680.2	8.43707	3.01023	1.72243e-05	4.24452e-05	Phospholipid_diacylglycerol_acyltransferase_(AHRD_V1_****_B3LPN2_YEAS1);_contains_Interpro_domain(s)__IPR003386__Lecithin:cholesterol_acyltransferase_
Solyc10g008520.2	18.6526	3.00992	2.98354e-09	1.00438e-08	Auxin-responsive_GH3-like_(AHRD_V1_***-_Q0GUM1_ARATH);_contains_Interpro_domain(s)__IPR004993__GH3_auxin-responsive_promoter_
Solyc04g016490.2	6.87328	3.00862	6.87932e-05	0.00015972	Icc_family_phosphohydrolase_(AHRD_V1_**--_C6IM14_9BACE);_contains_Interpro_domain(s)__IPR011230__Phosphoesterase_At2g46880_
Solyc02g071260.2	62.5367	3.00827	3.18432e-24	2.20922e-23	Phytochrome_E
Solyc12g042250.1	9.95434	3.00753	5.96289e-06	1.54024e-05	Solute_carrier_family_15_member_4_(AHRD_V1_**--_S15A4_RAT);_contains_Interpro_domain(s)__IPR000109__TGF-beta_receptor,_type_I/II_extracellular_region_
Solyc06g065190.1	72.9687	3.00716	5.97561e-29	4.84394e-28	TCP_family_transcription_factor_(AHRD_V1_*-**_A6MCZ2_9ORYZ);_contains_Interpro_domain(s)__IPR005333__Transcription_factor,_TCP_
Solyc02g071470.2	5.59063	3.00562	0.00020964	0.00046021	1-aminocyclopropane-1-carboxylate_oxidase_1_(AHRD_V1_**-*_ACCO1_MALDO);_contains_Interpro_domain(s)__IPR005123__Oxoglutarate_and_iron-dependent_oxygenase_
Solyc08g062870.1	4.08724	3.00484	0.000650976	0.00134338	Unknown_Protein_(AHRD_V1)
Solyc06g051840.1	8.43065	3.0042	1.93136e-05	4.73577e-05	Ethylene_responsive_transcription_factor_1a_(AHRD_V1_*-*-_C0J9I9_9ROSA);_contains_Interpro_domain(s)__IPR001471__Pathogenesis-related_transcriptional_factor_and_ERF,_DNA-binding_
Solyc12g008380.1	5.61133	3.00404	0.000206172	0.000453236	Avr9/Cf-9_rapidly_elicited_protein_146_(AHRD_V1_**--_Q9FQZ6_TOBAC)
Solyc03g114310.2	4.08641	3.00384	0.00065533	0.00135173	Protein-tyrosine_kinase_6_(AHRD_V1_****_PTK6_HUMAN);_contains_Interpro_domain(s)__IPR002290__Serine/threonine_protein_kinase_
Solyc03g123390.2	4.05663	3.00367	0.000658682	0.00135851	Hydrolase_(AHRD_V1_***-_Q4PSG2_ARATH);_contains_Interpro_domain(s)__IPR000073__Alpha/beta_hydrolase_fold-1_
Solyc03g081230.1	15.7111	3.00363	1.19629e-07	3.57425e-07	NHL1_(Fragment)_(AHRD_V1_**--_B0LZI2_ARATH);_contains_Interpro_domain(s)__IPR010847__Harpin-induced_1_
Solyc05g025820.2	8.36932	3.00218	2.37745e-05	5.77236e-05	ATP_binding_/_serine-threonine_kinase_(AHRD_V1_****_C5DB71_VITVI);_contains_Interpro_domain(s)__IPR002290__Serine/threonine_protein_kinase_
Solyc05g051960.1	5.58144	3.00038	0.000209263	0.000459428	Transporter-like_protein_(AHRD_V1_***-_Q6H4E9_ORYSJ);_contains_Interpro_domain(s)__IPR016196__Major_facilitator_superfamily,_general_substrate_transporter_
Solyc04g077160.1	202.156	2.99997	2.62072e-74	5.10009e-73	Unknown_Protein_(AHRD_V1)
Solyc03g120520.1	6.90826	2.9998	7.07546e-05	0.000164081	Peroxisome_assembly_factor_1_(AHRD_V1_***-_B4FCL8_MAIZE);_contains_Interpro_domain(s)__IPR018957__Zinc_finger,_C3HC4_RING-type_
Solyc06g082130.2	4.02324	2.99889	0.000725622	0.00148699	Pyruvate_decarboxylase_2_(AHRD_V1_****_Q5BN15_PETHY);_contains_Interpro_domain(s)__IPR012110__Pyruvate_decarboxylase/indolepyruvate_decarboxylase_
Solyc08g067670.2	50.4809	2.99793	2.91208e-20	1.74492e-19	Unknown_Protein_(AHRD_V1)
Solyc04g071070.2	305.733	2.99573	7.71424e-30	6.40851e-29	Unknown_Protein_(AHRD_V1);_contains_Interpro_domain(s)__IPR006706__Extensin-like_region_
Solyc04g082030.1	88.756	2.99548	3.05396e-32	2.70102e-31	Ornithine_decarboxylase_(AHRD_V1_****_Q9SXF3_TOBAC);_contains_Interpro_domain(s)__IPR002433__Ornithine_decarboxylase_
Solyc04g040160.2	169.353	2.99485	1.18654e-62	1.93376e-61	Pheophorbide_a_oxygenase_(AHRD_V1_**-*_B6ST74_MAIZE);_contains_Interpro_domain(s)__IPR013626__Pheophorbide_a_oxygenase_
Solyc07g052400.2	93.2058	2.99485	1.04537e-34	9.83743e-34	Glutamate-gated_kainate-type_ion_channel_receptor_subunit_GluR5_(AHRD_V1_****_B9GU66_POPTR);_contains_Interpro_domain(s)__IPR017103__Ionotropic_glutamate-like_receptor,_plant_
Solyc12g099250.1	107.093	2.99156	1.80878e-40	1.96082e-39	Kinase_family_protein_(AHRD_V1_***-_D7KVQ9_ARALY);_contains_Interpro_domain(s)__IPR002290__Serine/threonine_protein_kinase_
Solyc02g082440.1	5.55833	2.99148	0.000236559	0.00051623	Unknown_Protein_(AHRD_V1)
Solyc08g008580.2	5.40264	2.99116	0.000216249	0.00047381	Cystathionine_gamma-lyase_(AHRD_V1_***-_D2LF58_RHOVA);_contains_Interpro_domain(s)__IPR000277__Cys/Met_metabolism,_pyridoxal_phosphate-dependent_enzyme_
Solyc03g111280.1	2.51946	2.98975	0.00189222	0.00366827	Cytochrome_P450
Solyc03g122340.2	360.91	2.98969	8.1124e-117	2.53959e-115	Lipoxygenase_(AHRD_V1_****_Q96574_SOLLC);_contains_Interpro_domain(s)__IPR001246__Lipoxygenase,_plant_
Solyc06g083140.2	5.39074	2.98907	0.000224496	0.000491186	Auxin-induced_in_root_cultures_protein_12_(AHRD_V1_**--_AIR12_ARATH);_contains_Interpro_domain(s)__IPR007613__Protein_of_unknown_function_DUF568,_DOMON-like_
Solyc03g098660.2	22.7425	2.98762	1.17692e-10	4.36148e-10	FIP1_(AHRD_V1_**--_B6TFD3_MAIZE);_contains_Interpro_domain(s)__IPR004182__GRAM_
Solyc10g055770.1	28.6321	2.98501	1.0938e-12	4.57212e-12	Multidrug_resistance_protein_2_(AHRD_V1_**--_C2V7S0_BACCE);_contains_Interpro_domain(s)__IPR016196__Major_facilitator_superfamily,_general_substrate_transporter_
Solyc07g052780.2	2.56232	2.98461	0.00194296	0.00376161	Tir,_resistance_protein_fragment
Solyc08g068420.2	21.3511	2.98425	7.29015e-10	2.5529e-09	FAD-linked_oxidoreductase_(AHRD_V1_***-_C7Q9M7_CATAD);_contains_Interpro_domain(s)__IPR010030__Plant-specific_FAD-dependent_oxidoreductase_
Solyc12g006220.1	168.289	2.98341	2.53066e-62	4.0967e-61	Genomic_DNA_chromosome_5_P1_clone_MDA7_(AHRD_V1_--*-_Q9FKU6_ARATH)
Solyc01g108330.2	5.38501	2.983	0.000238389	0.000519858	Unknown_Protein_(AHRD_V1)
Solyc04g007000.1	521.445	2.9825	4.07764e-181	2.00265e-179	Ethylene-responsive_transcription_factor_4_(AHRD_V1_*-**_ERF78_ARATH);_contains_Interpro_domain(s)__IPR003340__Transcriptional_factor_B3_
Solyc03g046380.1	6.9502	2.97863	8.23471e-05	0.00018963	Seed_maturation_protein_PM41_(AHRD_V1_***-_Q9SWB2_SOYBN)
Solyc08g083230.1	8.26853	2.97708	2.05991e-05	5.03511e-05	Growth-regulating_factor_3_(AHRD_V1_*---_Q6AWY6_ORYSJ);_contains_Interpro_domain(s)__IPR014977__WRC_
Solyc01g106460.2	2.55176	2.97533	0.00201931	0.00390457	Transcription_factor_(AHRD_V1_****_Q9M4A8_MAIZE);_contains_Interpro_domain(s)__IPR011598__Helix-loop-helix_DNA-binding_
Solyc03g115200.2	16.8591	2.97486	1.53133e-08	4.88164e-08	Glucan_endo-1_3-beta-glucosidase_1_(AHRD_V1_*-*-_B6TW10_MAIZE);_contains_Interpro_domain(s)__IPR012946__X8_
Solyc01g099980.2	304.999	2.9747	1.01376e-105	2.8682e-104	Glycine-rich_protein_(AHRD_V1_*---_D7M9Z2_ARALY);_contains_Interpro_domain(s)__IPR009836__Protein_of_unknown_function_DUF1399_
Solyc06g010030.2	69.8499	2.974	1.25601e-27	9.72493e-27	MLO-like_protein_3_(AHRD_V1_***-_C6EWE6_VITVI);_contains_Interpro_domain(s)__IPR004326__Mlo-related_protein_
Solyc06g007390.2	2.52029	2.97226	0.00203949	0.00393937	LOB_domain_protein_25_(AHRD_V1_***-_B6U340_MAIZE);_contains_Interpro_domain(s)__IPR004883__Lateral_organ_boundaries,_LOB_
Solyc11g008140.1	25.3737	2.97191	1.96176e-11	7.61771e-11	Pectate_lyase_family_protein_(AHRD_V1_***-_D7LXH4_ARALY);_contains_Interpro_domain(s)__IPR002022__Pectate_lyase/Amb_allergen_
Solyc09g005180.2	5.40271	2.97082	0.000267945	0.000581167	FAD-binding_domain-containing_protein_(AHRD_V1_**--_D7LF85_ARALY);_contains_Interpro_domain(s)__IPR010030__Plant-specific_FAD-dependent_oxidoreductase_
Solyc06g076080.1	11.4738	2.96994	3.45658e-06	9.14407e-06	Unknown_Protein_(AHRD_V1)
Solyc03g025870.2	2.55183	2.96864	0.00207746	0.00400952	MYB_transcription_factor_(AHRD_V1_**-*_Q9LTJ5_ARATH);_contains_Interpro_domain(s)__IPR015495__Myb_transcription_factor_
Solyc04g009640.2	44.6635	2.9672	1.17118e-16	6.00691e-16	Receptor_like_kinase,_RLK
Solyc02g071520.2	2.52346	2.96692	0.00208684	0.00402584	RAG1-activating_protein_1_homolog_(AHRD_V1_**--_R1AP1_DICDI);_contains_Interpro_domain(s)__IPR018179__RAG1-activating_protein_1_homologue_
Solyc04g026330.1	13.9861	2.96592	2.04952e-07	6.02341e-07	Unknown_Protein_(AHRD_V1)
Solyc09g091660.2	409.923	2.96579	3.06238e-141	1.13894e-139	ABC_transporter_G_family_member_40_(AHRD_V1_***-_AB40G_ARATH);_contains_Interpro_domain(s)__IPR013525__ABC-2_type_transporter_
Solyc11g062350.1	5.37358	2.9648	0.000278448	0.000602865	Plastocyanin-like_domain_containing_protein_expressed_(AHRD_V1_**--_Q2QRP3_ORYSJ);_contains_Interpro_domain(s)__IPR003245__Plastocyanin-like_
Solyc06g007190.2	48.5986	2.96248	1.55147e-18	8.63973e-18	Integrin-linked_kinase-associated_serine/threonine_phosphatase_2C_(AHRD_V1_****_ILKAP_MOUSE);_contains_Interpro_domain(s)__IPR015655__Protein_phosphatase_2C_
Solyc03g119070.2	3.85992	2.95866	0.000861396	0.00174729	Flap_structure-specific_endonuclease_(AHRD_V1_*---_FEN_PYRAE);_contains_Interpro_domain(s)__IPR006084__DNA_repair_protein_(XPGC)/yeast_Rad_
Solyc10g005470.2	4.0329	2.95839	0.00095792	0.00193155	Unknown_Protein_(AHRD_V1)
Solyc03g033790.2	2.37229	2.95799	0.00211885	0.00408397	Cell_division_protease_ftsH_homolog_3_(AHRD_V1_*---_FTSH3_SYNY3);_contains_Interpro_domain(s)__IPR003959__ATPase,_AAA-type,_core_
Solyc10g018340.1	2.36987	2.95725	0.00212503	0.00409479	Auxin_responsive_SAUR_protein_(AHRD_V1_*-*-_Q1SN26_MEDTR);_contains_Interpro_domain(s)__IPR003676__Auxin_responsive_SAUR_protein_
Solyc11g011050.1	2.36987	2.95725	0.00212503	0.00409479	MYB_transcription_factor_(AHRD_V1_****_Q9SPG7_ARATH);_contains_Interpro_domain(s)__IPR015495__Myb_transcription_factor_
Solyc06g065260.2	1004.11	2.95284	1.54647e-301	1.35127e-299	Receptor_like_kinase,_RLK
Solyc07g055050.2	144.449	2.95264	1.85892e-51	2.51521e-50	ATP_synthase_I-like_protein_(AHRD_V1_**--_A8HNA8_CHLRE);_contains_Interpro_domain(s)__IPR008413__ATPase,_F0_complex,_subunit_I,_bacillus-type_
Solyc07g056000.2	90.4456	2.95216	4.63971e-34	4.29924e-33	Xyloglucan_endotransglucosylase/hydrolase_7_(AHRD_V1_****_C0IRG6_ACTDE);_contains_Interpro_domain(s)__IPR016455__Xyloglucan_endotransglucosylase/hydrolase__IPR008263__Glycoside_hydrolase,_family_16,_active_site_
Solyc01g087180.2	25.1225	2.95123	3.22897e-11	1.23865e-10	Unknown_Protein_(AHRD_V1)
Solyc08g074620.1	2.37795	2.95019	0.00219177	0.00421369	Polyphenol_oxidase_(AHRD_V1_***-_Q41428_SOLTU);_contains_Interpro_domain(s)__IPR016213__Polyphenol_oxidase,_plant_
Solyc11g051060.1	3.88772	2.94746	0.000872312	0.0017675	GDSL_esterase/lipase_2_(AHRD_V1_***-_GLIP2_ARATH);_contains_Interpro_domain(s)__IPR001087__Lipase,_GDSL_
Solyc06g084330.2	2.36746	2.94695	0.00221963	0.00426424	Hv711N16.16_(Fragment)_(AHRD_V1_*---_Q8LLC2_HORVU);_contains_Interpro_domain(s)__IPR003864__Protein_of_unknown_function_DUF221_
Solyc10g076550.1	33.5076	2.94629	1.83361e-14	8.43778e-14	Receptor-like_protein_kinase_At3g21340_(AHRD_V1_*-*-_RLK6_ARATH);_contains_Interpro_domain(s)__IPR002290__Serine/threonine_protein_kinase_
Solyc05g021570.1	10.9967	2.94465	2.6048e-06	6.96823e-06	Alcohol_dehydrogenase_2_(AHRD_V1_***-_Q84UY3_PETHY)
Solyc07g056400.1	2.38119	2.94441	0.00224681	0.0043115	Ribosomal_protein_S6_kinase_alpha-6_(AHRD_V1_*-**_KS6A6_HUMAN);_contains_Interpro_domain(s)__IPR002290__Serine/threonine_protein_kinase_
Solyc11g007900.1	129.304	2.9425	1.63193e-46	2.01281e-45	Os03g0107400_protein_(Fragment)_(AHRD_V1_*---_Q0DVY2_ORYSJ);_contains_Interpro_domain(s)__IPR009053__Prefoldin_
Solyc01g099210.2	15.1581	2.94092	9.69952e-08	2.92208e-07	Lipoxygenase_(AHRD_V1_****_Q0ZDG1_ACTDE);_contains_Interpro_domain(s)__IPR001246__Lipoxygenase,_plant_
Solyc06g075510.2	16.7441	2.93913	2.90049e-08	9.05524e-08	AP2-like_ethylene-responsive_transcription_factor_At1g16060_(AHRD_V1_*---_AP2L1_ARATH);_contains_Interpro_domain(s)__IPR001471__Pathogenesis-related_transcriptional_factor_and_ERF,_DNA-binding_
Solyc06g082940.2	617.002	2.93723	1.10302e-207	6.20116e-206	Photosystem_I_reaction_center_subunit_XI_(AHRD_V1_***-_B6SHL1_MAIZE);_contains_Interpro_domain(s)__IPR003757__Photosystem_I_reaction_centre,_subunit_XI_PsaL_
Solyc08g081370.1	86.2921	2.93655	1.86209e-30	1.56908e-29	RING-H2_finger_protein_(AHRD_V1_*-*-_Q30D22_PONTR);_contains_Interpro_domain(s)__IPR011016__Zinc_finger,_RING-CH-type_
Solyc06g082770.2	5.24599	2.93627	0.000326322	0.000700245	LOB_domain_family_protein_(AHRD_V1_*-*-_D7LG10_ARALY);_contains_Interpro_domain(s)__IPR004883__Lateral_organ_boundaries,_LOB_
Solyc05g009750.1	6.56063	2.93443	0.000104639	0.000237842	Nbs-lrr,_resistance_protein
Solyc12g044900.1	10.9579	2.93435	3.30574e-06	8.76574e-06	Protein_SEY1_(AHRD_V1_***-_B6U4D9_MAIZE);_contains_Interpro_domain(s)__IPR008803__Root_hair_defective_3_GTP-binding_
Solyc10g008910.1	259.806	2.93411	6.06342e-87	1.37849e-85	Histone_H3_(AHRD_V1_***-_D8L9K7_WHEAT);_contains_Interpro_domain(s)__IPR000164__Histone_H3_
Solyc05g010320.2	5.22393	2.93269	0.000324316	0.000696353	Chalcone--flavonone_isomerase_(AHRD_V1_***-_D7LV11_ARALY);_contains_Interpro_domain(s)__IPR003466__Chalcone_isomerase,_subgroup_
Solyc08g080660.1	3.89471	2.93119	0.00105214	0.00211078	Osmotin-like_protein_(Fragment)_(AHRD_V1_**--_Q8S4L1_SOLNI);_contains_Interpro_domain(s)__IPR001938__Thaumatin,_pathogenesis-related_
Solyc09g092580.2	6.53958	2.92938	0.000109869	0.000249029	Cytochrome_P450
Solyc04g077270.2	47.368	2.92878	1.02026e-18	5.72553e-18	Serine/threonine_kinase_receptor_(AHRD_V1_****_Q7DMS5_BRANA);_contains_Interpro_domain(s)__IPR002290__Serine/threonine_protein_kinase_
Solyc08g061970.2	2.37712	2.92873	0.00239867	0.00458473	Spermidine_synthase_(AHRD_V1_****_A4RYD8_OSTLU);_contains_Interpro_domain(s)__IPR001045__Spermine_synthase_
Solyc11g068720.1	51.1962	2.92822	3.31935e-19	1.90602e-18	Os04g0625000_protein_(Fragment)_(AHRD_V1_*-*-_Q0J9Y7_ORYSJ)
Solyc10g086000.1	295.302	2.92767	6.5164e-105	1.81766e-103	Pseudo-response_regulator_7_(AHRD_V1_***-_D0PPG7_CASSA);_contains_Interpro_domain(s)__IPR001789__Signal_transduction_response_regulator,_receiver_region_
Solyc09g092270.2	728.292	2.92659	2.45297e-228	1.58366e-226	Hydroxycinnamoyl-CoA_shikimate/quinate_hydroxycinnamoyl_transferase_(AHRD_V1_*--*_D1GJ93_COFAR);_contains_Interpro_domain(s)__IPR003480__Transferase_
Solyc07g053350.2	2.35772	2.92552	0.00242628	0.00463423	Os06g0207500_protein_(Fragment)_(AHRD_V1_***-_Q0DDQ9_ORYSJ);_contains_Interpro_domain(s)__IPR004253__Protein_of_unknown_function_DUF231,_plant_
Solyc03g026360.1	2.36504	2.92494	0.00243394	0.00464642	Peptidoglycan-binding_LysM_domain-containing_protein_(AHRD_V1_***-_D7MLA8_ARALY);_contains_Interpro_domain(s)__IPR018392__Peptidoglycan-binding_lysin_domain_
Solyc08g079900.1	2.36504	2.92494	0.00243394	0.00464642	Subtilisin-like_protease_(AHRD_V1_**--_Q9LWA4_SOLLC);_contains_Interpro_domain(s)__IPR015500__Peptidase_S8,_subtilisin-related_
Solyc01g005980.2	73.4505	2.92466	2.0474e-28	1.63728e-27	POT_family_domain_containing_protein_expressed_(AHRD_V1_*-*-_D8L9H8_WHEAT);_contains_Interpro_domain(s)__IPR007493__Protein_of_unknown_function_DUF538_
Solyc05g007580.1	5.27113	2.92321	0.000332547	0.000713463	Zinc_finger-homeodomain_protein_1_(Fragment)_(AHRD_V1_**--_B0LK19_CUCSA);_contains_Interpro_domain(s)__IPR006456__ZF-HD_homeobox_protein_Cys/His-rich_dimerisation_region_
Solyc01g088830.2	2.35531	2.92189	0.00246265	0.0046966	Ankyrin_repeat_protein_(AHRD_V1_****_B1Q4U3_9ROSI);_contains_Interpro_domain(s)__IPR002110__Ankyrin_
Solyc01g091530.2	248.857	2.92058	8.52877e-86	1.90514e-84	Fasciclin-like_arabinogalactan_protein_13_(AHRD_V1_***-_A9XTL8_GOSHI);_contains_Interpro_domain(s)__IPR000782__FAS1_domain_
Solyc07g056650.2	8.14447	2.92054	4.27739e-05	0.000101431	Interactor_of_constitutive_active_ROPs_1_(AHRD_V1_***-_ICR1_ARATH)
Solyc08g007420.2	56.3304	2.91831	3.34389e-22	2.16077e-21	L-lactate_dehydrogenase_(AHRD_V1_****_Q96570_SOLLC);_contains_Interpro_domain(s)__IPR011304__L-lactate_dehydrogenase_
Solyc09g065590.2	9.37939	2.91618	1.88061e-05	4.61551e-05	Os12g0604200_protein_(Fragment)_(AHRD_V1_*-*-_Q0IM29_ORYSJ);_contains_Interpro_domain(s)__IPR008546__Protein_of_unknown_function_DUF828,_plant_
Solyc03g096160.1	7.90665	2.91463	4.66653e-05	0.000110155	Yippee_zinc-binding_protein_Moh1_(AHRD_V1_****_C5JPS8_AJEDS);_contains_Interpro_domain(s)__IPR004910__Yippee-like_protein_
Solyc01g095300.2	89.3939	2.91418	6.64308e-32	5.82327e-31	Glycosyl_transferase_group_1_(AHRD_V1_*-**_D2LJY9_RHOVA);_contains_Interpro_domain(s)__IPR001296__Glycosyl_transferase,_group_1_
Solyc10g079930.1	204.634	2.91358	1.29369e-70	2.40161e-69	UDP-glucosyltransferase_HvUGT5876_(AHRD_V1_***-_D3WYW1_HORVD);_contains_Interpro_domain(s)__IPR002213__UDP-glucuronosyl/UDP-glucosyltransferase_
Solyc06g075780.1	110.675	2.91281	8.41308e-40	8.99476e-39	Cys2/His2_zinc-finger_transcription_factor_(AHRD_V1_****_Q4U318_SILLA);_contains_Interpro_domain(s)__IPR007087__Zinc_finger,_C2H2-type_
Solyc03g007050.2	5.25155	2.91166	0.000358543	0.000765387	Receptor_like_kinase,_RLK
Solyc01g009300.2	1444.85	2.91109	0	0	Serine/threonine_kinase_(AHRD_V1_*-**_C4QNN2_SCHMA);_contains_Interpro_domain(s)__IPR002290__Serine/threonine_protein_kinase_
Solyc04g054370.1	115.561	2.90928	2.77083e-40	2.9933e-39	RING_finger_protein_13_(AHRD_V1_*-*-_B5X4J4_SALSA);_contains_Interpro_domain(s)__IPR018957__Zinc_finger,_C3HC4_RING-type_
Solyc12g096880.1	2.3901	2.90758	0.00262102	0.0049817	Tir,_resistance_protein_fragment
Solyc01g110360.2	1047.16	2.90677	0	0	Fructose-bisphosphate_aldolase_(AHRD_V1_***-_B0FPD8_SOLTU);_contains_Interpro_domain(s)__IPR000741__Fructose-bisphosphate_aldolase,_class-I_
Solyc02g087410.2	49.196	2.90645	1.07209e-19	6.28888e-19	Lipid_A_export_ATP-binding/permease_protein_msbA_(AHRD_V1_*---_MSBA_CHRVO);_contains_Interpro_domain(s)__IPR003439__ABC_transporter-like_
Solyc06g051710.1	6.73497	2.90079	0.000163827	0.000364791	Ulp1_protease_family_C-terminal_catalytic_domain_containing_protein_(AHRD_V1_*-*-_Q60D46_SOLDE);_contains_Interpro_domain(s)__IPR015410__Region_of_unknown_function_DUF1985_
Solyc03g093110.2	42.0376	2.90073	4.1588e-17	2.17927e-16	Xyloglucan_endotransglucosylase/hydrolase_9_(AHRD_V1_****_C0IRG8_9ERIC);_contains_Interpro_domain(s)__IPR016455__Xyloglucan_endotransglucosylase/hydrolase_
Solyc10g084770.1	92.068	2.89815	4.51065e-10	1.602e-09	Receptor-like_protein_kinase_At3g21340_(AHRD_V1_***-_RLK6_ARATH);_contains_Interpro_domain(s)__IPR002290__Serine/threonine_protein_kinase_
Solyc01g097000.2	9.27846	2.89791	1.77694e-05	4.3744e-05	Beta-D-glucosidase_(AHRD_V1_***-_Q7XAS3_GOSHI);_contains_Interpro_domain(s)__IPR001764__Glycoside_hydrolase,_family_3,_N-terminal_
Solyc06g053140.2	47.7358	2.89751	6.20491e-19	3.52113e-18	Senescence-associated_protein_DIN1_(AHRD_V1_*---_B6U016_MAIZE);_contains_Interpro_domain(s)__IPR001763__Rhodanese-like_
Solyc04g014800.2	55.7066	2.89705	1.65186e-21	1.03812e-20	L-galactose-1-phosphate_phosphatase_2
Solyc04g072700.2	2.38602	2.89659	0.00274027	0.00519746	Metal_ion_binding_protein_(AHRD_V1_**-*_B6U811_MAIZE);_contains_Interpro_domain(s)__IPR006121__Heavy_metal_transport/detoxification_protein_
Solyc04g071990.2	1286.88	2.89366	0	0	Tomato_GIGANTEA_1
Solyc07g047680.1	14.6559	2.8903	1.61252e-07	4.77457e-07	F-box_protein_GID2_(AHRD_V1_*-*-_B6SU06_MAIZE);_contains_Interpro_domain(s)__IPR001810__Cyclin-like_F-box_
Solyc09g063060.2	2.56391	2.89002	0.00287054	0.0054294	GDSL_esterase/lipase_At4g28780_(AHRD_V1_***-_GDL67_ARATH);_contains_Interpro_domain(s)__IPR001087__Lipase,_GDSL_
Solyc01g098020.2	59.6099	2.88886	6.07404e-23	4.0352e-22	Acetyltransferase_GNAT_family_protein_expressed_(AHRD_V1_***-_Q75GC2_ORYSJ);_contains_Interpro_domain(s)__IPR000182__GCN5-related_N-acetyltransferase_
Solyc04g076860.2	191.722	2.88744	1.13586e-66	1.97545e-65	Inter-alpha-trypsin_inhibitor_heavy_chain_H2_(AHRD_V1_*---_ITIH2_HUMAN);_contains_Interpro_domain(s)__IPR002035__von_Willebrand_factor,_type_A_
Solyc04g007070.2	130.001	2.88604	1.76144e-45	2.13028e-44	Cc-nbs-lrr,_resistance_protein
Solyc02g092760.2	28.1187	2.88159	3.56344e-12	1.4392e-11	Hydrolase_alpha/beta_fold_family_protein_expressed_(AHRD_V1_**-*_Q10J20_ORYSJ);_contains_Interpro_domain(s)__IPR000073__Alpha/beta_hydrolase_fold-1_
Solyc09g014530.2	2.38526	2.88062	0.00292244	0.00552325	Major_latex-like_protein_(AHRD_V1_**--_B5THI3_PANGI);_contains_Interpro_domain(s)__IPR000916__Bet_v_I_allergen_
Solyc10g011950.1	2.37629	2.87773	0.0029543	0.00557861	Unknown_Protein_(AHRD_V1)
Solyc02g087780.2	75.5405	2.87734	4.85433e-27	3.69803e-26	Aldose-1-epimerase-like_protein_(AHRD_V1_****_O48971_TOBAC);_contains_Interpro_domain(s)__IPR015443__Aldose-1-epimerase_
Solyc11g072860.1	329.97	2.87562	4.61466e-95	1.15537e-93	Histone_H4_(AHRD_V1_***-_B6T0P4_MAIZE);_contains_Interpro_domain(s)__IPR001951__Histone_H4_
Solyc05g023910.1	58.325	2.87402	5.59365e-21	3.44762e-20	Unknown_Protein_(AHRD_V1)
Solyc02g080010.2	54.6589	2.87052	3.22867e-21	2.00818e-20	RLK,_Receptor_like_protein,_putative_resistance_protein_with_an_antifungal_domain
Solyc01g005010.2	17.4444	2.86931	3.29834e-08	1.02473e-07	Protein_XRI1_(AHRD_V1_*-*-_XRI1_ARATH)
Solyc07g066540.1	2.34723	2.86855	0.003057	0.00575641	Unknown_Protein_(AHRD_V1)
Solyc09g059460.2	13.1518	2.86642	8.15657e-07	2.27837e-06	At5g24290_(Fragment)_(AHRD_V1_*-*-_Q45H30_ARATH);_contains_Interpro_domain(s)__IPR008217__Protein_of_unknown_function_DUF125,_transmembrane_
Solyc03g114930.2	18.5261	2.86339	1.06281e-08	3.42939e-08	Photosystem_II_oxygen_evolving_complex_protein_PsbP_(AHRD_V1_***-_A0ZMM6_NODSP);_contains_Interpro_domain(s)__IPR016123__Mog1/PsbP,_alpha/beta/alpha_sandwich_
Solyc03g115960.2	2.20006	2.8633	0.00306159	0.0057627	GDSL_esterase/lipase_At1g74460_(AHRD_V1_***-_GDL31_ARATH);_contains_Interpro_domain(s)__IPR001087__Lipase,_GDSL_
Solyc07g052220.1	2.20006	2.8633	0.00306159	0.0057627	Unknown_Protein_(AHRD_V1)
Solyc08g007130.2	13.1899	2.86319	8.1392e-07	2.27381e-06	Beta-amylase_8_(AHRD_V1_****_D7MC27_ARALY);_contains_Interpro_domain(s)__IPR001554__Glycoside_hydrolase,_family_14_
Solyc06g050890.1	2.19765	2.86249	0.00307088	0.00577569	Unknown_Protein_(AHRD_V1)
Solyc03g096800.2	46.716	2.86211	2.28917e-18	1.26474e-17	At5g24290-like_protein_(Fragment)_(AHRD_V1_*-*-_Q45H28_ARALY);_contains_Interpro_domain(s)__IPR008217__Protein_of_unknown_function_DUF125,_transmembrane_
Solyc06g084050.2	166.84	2.86083	1.2116e-57	1.81423e-56	Photosystem_II_reaction_center_W_protein_(AHRD_V1_***-_B6TMB3_MAIZE);_contains_Interpro_domain(s)__IPR009806__Photosystem_II_protein_PsbW,_class_2_
Solyc01g067300.2	52.9312	2.86067	1.46438e-20	8.87234e-20	UPF0497_membrane_protein_13_(AHRD_V1_***-_U497D_SOYBN);_contains_Interpro_domain(s)__IPR006459__Uncharacterised_protein_family_UPF0497,_trans-membrane_plant_subgroup_
Solyc06g062380.2	2.53554	2.85918	0.00323367	0.00605724	Acid_phosphatase_(AHRD_V1_**--_O49855_SOYBN);_contains_Interpro_domain(s)__IPR010028__Acid_phosphatase,_plant_
Solyc12g005450.1	5.23619	2.85796	0.000677063	0.00139352	Receptor-like_protein_kinase_At3g21340_(AHRD_V1_***-_RLK6_ARATH);_contains_Interpro_domain(s)__IPR002290__Serine/threonine_protein_kinase_
Solyc11g045530.1	2.20897	2.85681	0.00314511	0.00590611	LOB_domain_protein_4_(AHRD_V1_***-_D7KL24_ARALY);_contains_Interpro_domain(s)__IPR004883__Lateral_organ_boundaries,_LOB_
Solyc07g064380.2	2.20655	2.856	0.00315463	0.00592246	Serine/threonine-protein_phosphatase_7_long_form_homolog_(AHRD_V1_*---_PPP7L_ARATH);_contains_Interpro_domain(s)__IPR019557__Aminotransferase-like,_plant_mobile_domain_
Solyc09g025230.2	2.20248	2.85465	0.00317062	0.00595042	Phosphatidylinositol_transfer_protein_SFH5_(AHRD_V1_*---_C6HEF9_AJECH);_contains_Interpro_domain(s)__IPR001251__Cellular_retinaldehyde-binding/triple_function,_C-terminal_
Solyc02g065050.1	5.11347	2.85307	0.000549616	0.00114584	Aspartic_proteinase_nepenthesin_I_(AHRD_V1_**--_A9ZMF9_NEPAL);_contains_Interpro_domain(s)__IPR001461__Peptidase_A1_
Solyc08g079860.1	2.19682	2.85275	0.00319314	0.00599061	Subtilisin-like_protease_(AHRD_V1_**--_Q9LWA3_SOLLC);_contains_Interpro_domain(s)__IPR015500__Peptidase_S8,_subtilisin-related_
Solyc03g044710.2	2.19523	2.85221	0.00319958	0.00599959	Patatin-like_protein_3_(AHRD_V1_***-_Q9FZ08_TOBAC);_contains_Interpro_domain(s)__IPR002641__Patatin_
Solyc08g062360.2	2.19523	2.85221	0.00319958	0.00599959	Ankyrin_repeat_protein_(AHRD_V1_**--_B1Q4U3_9ROSI);_contains_Interpro_domain(s)__IPR002110__Ankyrin_
Solyc01g009700.1	2.19199	2.85112	0.00321257	0.00602135	LRR_receptor-like_serine/threonine-protein_kinase,_RLP
Solyc02g072540.2	2.19199	2.85112	0.00321257	0.00602135	CBL-interacting_protein_kinase_16_(AHRD_V1_****_C4P7W5_VITVI);_contains_Interpro_domain(s)__IPR002290__Serine/threonine_protein_kinase_
Solyc05g013880.1	2.19199	2.85112	0.00321257	0.00602135	WD-40_repeat_family_protein_(AHRD_V1_**--_Q1EPE0_MUSAC);_contains_Interpro_domain(s)__IPR020472__G-protein_beta_WD-40_repeat,_region_
Solyc09g011270.2	2.19199	2.85112	0.00321257	0.00602135	CHP-rich_zinc_finger_protein-like_(AHRD_V1_**--_Q8H5Y9_ORYSJ);_contains_Interpro_domain(s)__IPR011424__C1-like_
Solyc06g050410.1	16.5808	2.85026	0.000365193	0.000778736	Ulp1_protease_family_C-terminal_catalytic_domain_containing_protein_(AHRD_V1_*-*-_Q60D46_SOLDE);_contains_Interpro_domain(s)__IPR015410__Region_of_unknown_function_DUF1985_
Solyc11g018800.1	4.89912	2.84799	0.00052757	0.00110316	Peroxidase_2_(AHRD_V1_***-_Q9SSZ8_SCUBA);_contains_Interpro_domain(s)__IPR002016__Haem_peroxidase,_plant/fungal/bacterial_
Solyc05g012510.2	794.501	2.84735	1.3257e-252	9.55072e-251	Phosphorylase_(AHRD_V1_****_B9HXL0_POPTR);_contains_Interpro_domain(s)__IPR011833__Glycogen/starch/alpha-glucan_phosphorylase_
Solyc12g099650.1	283.665	2.84728	5.82568e-81	1.22227e-79	Photosystem_II_5_kDa_protein,_chloroplastic_(AHRD_V1_***-_PST2_GOSHI)
Solyc01g104150.2	3.52361	2.84725	0.00144928	0.00285332	Unknown_Protein_(AHRD_V1)
Solyc08g076520.2	8.96304	2.84718	2.00271e-05	4.90024e-05	Unknown_Protein_(AHRD_V1)
Solyc11g010670.1	100.459	2.84697	1.21423e-36	1.20907e-35	Unknown_Protein_(AHRD_V1)
Solyc03g044790.2	182.707	2.84686	1.42944e-55	2.07751e-54	Alpha-hydroxynitrile_lyase_(AHRD_V1_**--_O49897_MANES);_contains_Interpro_domain(s)__IPR000073__Alpha/beta_hydrolase_fold-1_
Solyc03g112750.2	18.4192	2.84502	5.15022e-08	1.58044e-07	Leucine_rich_repeat_containing_proteins-like_protein_(AHRD_V1_*---_B3G460_ADIVA);_contains_Interpro_domain(s)__IPR003590__Leucine-rich_repeat,_ribonuclease_inhibitor_subtype_
Solyc11g042940.1	78.2382	2.84275	2.82486e-28	2.248e-27	Carbohydrate_kinase_FGGY_(AHRD_V1_***-_B7KH14_CYAP7);_contains_Interpro_domain(s)__IPR000577__Carbohydrate_kinase,_FGGY_
Solyc06g008100.2	2.19923	2.84132	0.00334255	0.00624453	Enzyme_of_the_cupin_superfamily_(AHRD_V1_***-_B6T5M3_MAIZE);_contains_Interpro_domain(s)__IPR008579__Protein_of_unknown_function_DUF861,_cupin-3_
Solyc07g008210.2	2.19923	2.84132	0.00334255	0.00624453	TPR_domain_protein_(AHRD_V1_*-*-_B6U810_MAIZE);_contains_Interpro_domain(s)__IPR011990__Tetratricopeptide-like_helical_
Solyc03g031740.1	2.20414	2.84077	0.00335125	0.00626025	Glucose-6-phosphate/phosphate_translocator_2_(AHRD_V1_****_D7KVF2_ARALY);_contains_Interpro_domain(s)__IPR004696__Tpt_phosphate/phosphoenolpyruvate_translocator_
Solyc02g071970.1	70.1031	2.8384	1.93263e-25	1.39834e-24	Unknown_Protein_(AHRD_V1)
Solyc02g082920.2	300.544	2.83836	6.18186e-103	1.68756e-101	Endochitinase_(Chitinase)_(AHRD_V1_****_Q43184_SOLTU);_contains_Interpro_domain(s)__IPR000726__Glycoside_hydrolase,_family_19,_catalytic_
Solyc10g009110.1	544.543	2.8381	6.24638e-156	2.59356e-154	Ethylene-responsive_transcription_factor_4_(AHRD_V1_***-_B6SIZ8_MAIZE);_contains_Interpro_domain(s)__IPR001471__Pathogenesis-related_transcriptional_factor_and_ERF,_DNA-binding_
Solyc10g005620.2	6.1903	2.83784	0.000223309	0.000488688	FAD_dependent_oxidoreductase_(AHRD_V1_***-_C7RVE7_ACCPU);_contains_Interpro_domain(s)__IPR002937__Amine_oxidase_
Solyc06g071280.2	173.538	2.8368	1.08251e-59	1.68229e-58	Enhanced_disease_susceptibility_1_(Fragment)_(AHRD_V1_**--_B2BDU7_ARALY);_contains_Interpro_domain(s)__IPR002921__Lipase,_class_3_
Solyc03g096180.2	2.19116	2.83639	0.003406	0.00635816	Unknown_Protein_(AHRD_V1)
Solyc06g048860.1	2.19116	2.83639	0.003406	0.00635816	Laccase_(AHRD_V1_***-_Q9ZP47_POPTR);_contains_Interpro_domain(s)__IPR017761__Laccase_
Solyc03g071580.1	24.7378	2.83602	8.58681e-11	3.21057e-10	Gag-pol_polyprotein_(Fragment)_(AHRD_V1_***-_Q850I3_VITVI)
Solyc03g043870.2	18.1659	2.83545	1.84965e-08	5.85777e-08	Ubiquitin_ligase_protein_FANCL_(AHRD_V1_**-*_B6T4M8_MAIZE);_contains_Interpro_domain(s)__IPR019162__Fanconi_anemia_complex,__subunit_FancL,_WD-repeat_region_
Solyc09g092640.2	3.54784	2.83382	0.00159574	0.003123	Cytochrome_P450
Solyc04g064910.1	16.8795	2.83299	5.20717e-08	1.59769e-07	Endo-1_4-beta-glucanase_(AHRD_V1_*---_O04890_SOLLC);_contains_Interpro_domain(s)__IPR008928__Six-hairpin_glycosidase-like_
Solyc01g108930.2	50.5573	2.82971	9.16571e-19	5.15426e-18	B3_domain-containing_protein_Os03g0622200_(AHRD_V1_***-_Y3222_ORYSJ);_contains_Interpro_domain(s)__IPR003340__Transcriptional_factor_B3_
Solyc07g008140.2	18.0014	2.82959	2.41793e-08	7.59118e-08	Blue_copper_protein_(Fragment)_(AHRD_V1_*---_O82576_MAIZE);_contains_Interpro_domain(s)__IPR003245__Plastocyanin-like_
Solyc11g069390.1	6.25175	2.82399	0.000243141	0.000529372	Unknown_Protein_(AHRD_V1)
Solyc01g094250.2	323.14	2.82297	7.60113e-85	1.67726e-83	Short-chain_dehydrogenase/reductase_(AHRD_V1_***-_B0KZQ5_CAPAN);_contains_Interpro_domain(s)__IPR002347__Glucose/ribitol_dehydrogenase_
Solyc10g074540.1	83.9676	2.82174	1.09955e-28	8.85053e-28	Expressed_protein_(Fragment)_(AHRD_V1_***-_B3VJP3_POPTN);_contains_Interpro_domain(s)__IPR006766__Phosphate-induced_protein_1_conserved_region_
Solyc02g090980.1	10.0337	2.8216	2.33464e-05	5.6737e-05	Protein_serine/threonine_kinase_(AHRD_V1_***-_D3BP85_POLPA);_contains_Interpro_domain(s)__IPR002290__Serine/threonine_protein_kinase_
Solyc08g043140.2	5.07212	2.8202	0.000716015	0.00146786	Arf-GAP_with_GTPase,_ANK_repeat_and_PH_domain-containing_protein_3_(AHRD_V1_*---_AGAP3_MOUSE);_contains_Interpro_domain(s)__IPR001164__Arf_GTPase_activating_protein_
Solyc01g108440.2	32.3073	2.81951	3.38929e-13	1.46137e-12	Calmodulin-binding_protein_(AHRD_V1_**-*_D7L4F9_ARALY);_contains_Interpro_domain(s)__IPR012442__Protein_of_unknown_function_DUF1645_
Solyc01g073700.2	2.20165	2.81885	0.00365164	0.00678644	26S_protease_regulatory_subunit_8_homolog_(AHRD_V1_*---_PRS8_ENCCU);_contains_Interpro_domain(s)__IPR003959__ATPase,_AAA-type,_core_
Solyc01g094940.2	404.093	2.81829	3.48149e-122	1.13734e-120	Receptor-like_protein_kinase_(AHRD_V1_***-_Q9LYS5_ARATH);_contains_Interpro_domain(s)__IPR002290__Serine/threonine_protein_kinase_
Solyc01g068130.2	156.789	2.81677	3.91879e-53	5.46546e-52	Os05g0272200_protein_(Fragment)_(AHRD_V1_*-*-_Q0DJJ5_ORYSJ)
Solyc08g074480.1	9858.65	2.81516	0	0	Cortical_cell-delineating_protein_(AHRD_V1_**--_B6UGA2_MAIZE);_contains_Interpro_domain(s)__IPR013770__Plant_lipid_transfer_protein_and_hydrophobic_protein,_helical_
Solyc01g097110.1	4.93216	2.81463	0.000637934	0.00131809	Fanconi_anemia_group_D2_protein_(AHRD_V1_*-*-_FACD2_HUMAN)
Solyc04g049150.1	3.54875	2.81447	0.00165257	0.00322669	Unknown_Protein_(AHRD_V1)
Solyc04g077390.2	7.39889	2.81259	8.57532e-05	0.000196953	ARK2_product/receptor-like_serine/threonine_protein_kinase_ARK2_(AHRD_V1_*-**_Q9S972_ARATH);_contains_Interpro_domain(s)__IPR002290__Serine/threonine_protein_kinase_
Solyc09g059020.2	6.20453	2.81248	0.000360061	0.000768175	Alcohol_dehydrogenase_zinc-containing_(AHRD_V1_****_Q6HFT1_BACHK);_contains_Interpro_domain(s)__IPR002085__Alcohol_dehydrogenase_superfamily,_zinc-containing_
Solyc02g084880.2	7.40415	2.8117	9.44952e-05	0.000215914	BHLH_transcription_factor-like_protein_(AHRD_V1_*-*-_Q5ZAK6_ORYSJ);_contains_Interpro_domain(s)__IPR011598__Helix-loop-helix_DNA-binding_
Solyc08g021820.2	401.657	2.81112	3.83522e-133	1.34369e-131	Auxin_responsive_protein_(AHRD_V1_***-_D9IQE6_CATRO);_contains_Interpro_domain(s)__IPR003311__AUX/IAA_protein_
Solyc01g105070.2	21.5724	2.81092	4.91498e-09	1.62688e-08	Peroxidase_(AHRD_V1_****_Q43499_SOLLC);_contains_Interpro_domain(s)__IPR002016__Haem_peroxidase,_plant/fungal/bacterial_
Solyc12g099560.1	41.1954	2.8085	5.43465e-16	2.70638e-15	Arginine_N-methyltransferase_family_protein_(AHRD_V1_***-_D7L611_ARALY)
Solyc02g063030.2	14.2258	2.80655	7.92308e-07	2.216e-06	LuxR_family_transcriptional_regulator_(Fragment)_(AHRD_V1_*-*-_D9ZBL3_9CARY)
Solyc05g018050.1	11.5014	2.80512	6.09602e-06	1.57332e-05	RING_finger_protein_44_(AHRD_V1_*-*-_RNF44_HUMAN);_contains_Interpro_domain(s)__IPR018957__Zinc_finger,_C3HC4_RING-type_
Solyc11g061710.1	2.20172	2.80484	0.00385508	0.0071298	Unknown_Protein_(AHRD_V1)
Solyc03g007560.2	7.42586	2.80213	9.13394e-05	0.000209042	Pre-mRNA-splicing_factor_CLF1_(AHRD_V1_***-_C5JTS1_AJEDS);_contains_Interpro_domain(s)__IPR003107__RNA-processing_protein,_HAT_helix_
Solyc03g113980.2	39.6276	2.80112	3.62274e-15	1.72965e-14	Calmodulin-binding_protein_(AHRD_V1_****_Q9FKL6_ARATH);_contains_Interpro_domain(s)__IPR012416__Calmodulin_binding_protein-like_
Solyc04g077340.2	58.0537	2.7996	2.04564e-21	1.28004e-20	Serine/threonine-protein_kinase_receptor_(AHRD_V1_****_B6U2B7_MAIZE);_contains_Interpro_domain(s)__IPR002290__Serine/threonine_protein_kinase_
Solyc02g092520.1	150.303	2.79918	1.98595e-51	2.68375e-50	Unknown_Protein_(AHRD_V1)
Solyc12g100140.1	109.435	2.79851	3.47942e-38	3.58097e-37	BHLH_transcription_factor_(AHRD_V1_*-*-_B6U846_MAIZE);_contains_Interpro_domain(s)__IPR011598__Helix-loop-helix_DNA-binding_
Solyc08g080010.1	9.9223	2.79842	1.33654e-05	3.33093e-05	Subtilisin-like_protease_(AHRD_V1_**--_Q9LWA3_SOLLC);_contains_Interpro_domain(s)__IPR015500__Peptidase_S8,_subtilisin-related_
Solyc12g010960.1	8.80827	2.7971	3.86751e-05	9.21737e-05	Alcohol_dehydrogenase_zinc-binding_domain_protein_(AHRD_V1_**--_A8H5V5_SHEPA);_contains_Interpro_domain(s)__IPR002085__Alcohol_dehydrogenase_superfamily,_zinc-containing_
Solyc04g081870.2	3.58513	2.79444	0.00189361	0.0036703	Expansin_(AHRD_V1_***-_Q9FVH0_SOLLC);_contains_Interpro_domain(s)__IPR002963__Expansin_
Solyc07g056320.2	124.209	2.79287	2.23955e-43	2.56317e-42	ER_glycerol-phosphate_acyltransferase_(AHRD_V1_****_B9T753_RICCO);_contains_Interpro_domain(s)__IPR002123__Phospholipid/glycerol_acyltransferase_
Solyc05g012210.2	7.44787	2.79255	9.50207e-05	0.000216955	Ninja-family_protein_1_(AHRD_V1_*-*-_NNJA1_WHEAT);_contains_Interpro_domain(s)__IPR012463__Protein_of_unknown_function_DUF1675_
Solyc06g048570.2	13.8181	2.79096	6.82803e-07	1.9186e-06	Hydrolase_alpha/beta_fold_family_protein_expressed_(AHRD_V1_**--_Q2QYJ1_ORYSJ);_contains_Interpro_domain(s)__IPR000073__Alpha/beta_hydrolase_fold-1_
Solyc02g071500.2	17.5141	2.78821	2.93322e-08	9.15348e-08	1-aminocyclopropane-1-carboxylate_oxidase_1_(AHRD_V1_**--_ACCO1_MALDO);_contains_Interpro_domain(s)__IPR005123__Oxoglutarate_and_iron-dependent_oxygenase_
Solyc09g082250.2	21.2772	2.78819	3.36628e-09	1.12851e-08	Acetyltransferase_GNAT_family_protein_expressed_(AHRD_V1_*-*-_Q75GC2_ORYSJ);_contains_Interpro_domain(s)__IPR000182__GCN5-related_N-acetyltransferase_
Solyc12g006210.1	242.998	2.78617	1.49152e-81	3.14448e-80	ATP_synthase_subunit_beta_chloroplastic_(AHRD_V1_*-*-_Q8MBF8_9SOLA)
Solyc04g074840.2	3286.86	2.7857	0	0	Multidrug_resistance_protein_mdtK_(AHRD_V1_***-_MDTK_ENTS8);_contains_Interpro_domain(s)__IPR002528__Multi_antimicrobial_extrusion_protein_MatE_
Solyc06g072460.1	82.4225	2.78318	6.19035e-30	5.15633e-29	CHP-rich_zinc_finger_protein-like_(AHRD_V1_*---_Q8H5Y9_ORYSJ);_contains_Interpro_domain(s)__IPR011424__C1-like_
Solyc09g082080.1	4.74072	2.78278	0.000717415	0.00147059	Plant-specific_domain_TIGR01568_family_protein_(AHRD_V1_*---_B6UEQ7_MAIZE);_contains_Interpro_domain(s)__IPR006458__Protein_of_unknown_function_DUF623,_plant_
Solyc04g049680.2	159.877	2.78146	3.69892e-49	4.81612e-48	Pseudo-response_regulator_7_(AHRD_V1_***-_D0PPG7_CASSA)
Solyc03g121420.2	12.4745	2.78093	1.97167e-06	5.32426e-06	Phosphatase_(AHRD_V1_***-_D2V497_NAEGR);_contains_Interpro_domain(s)__IPR016965__Pyridoxal_phosphate_phosphatase,_PHOSPHO2_
Solyc10g006230.2	929.385	2.7797	3.56514e-277	2.84127e-275	Chlorophyll_a-b_binding_protein_7,_chloroplastic_(AHRD_V1_***-_CB12_SOLLC);_contains_Interpro_domain(s)__IPR001344__Chlorophyll_A-B_binding_protein_
Solyc06g008590.2	4.69102	2.7769	0.000911451	0.00184195	Auxin_responsive_protein_(AHRD_V1_***-_D9IQE6_CATRO);_contains_Interpro_domain(s)__IPR003311__AUX/IAA_protein_
Solyc04g071340.2	293.713	2.77592	1.79181e-90	4.22367e-89	Fructose-1_6-bisphosphatase_class_1_(AHRD_V1_****_D3PE46_DEFDS);_contains_Interpro_domain(s)__IPR000146__Fructose-1,6-bisphosphatase_
Solyc06g074730.2	12.2866	2.77445	2.31836e-06	6.22339e-06	ARGONAUTE_1_(AHRD_V1_***-_D6RUV9_TOBAC);_contains_Interpro_domain(s)__IPR003165__Stem_cell_self-renewal_protein_Piwi_
Solyc09g082810.2	104.649	2.77324	6.35687e-34	5.86541e-33	Unknown_Protein_(AHRD_V1);_contains_Interpro_domain(s)__IPR010800__Glycine_rich_
Solyc07g053720.2	153.293	2.77283	2.7783e-52	3.81854e-51	Tyrosine_aminotransferase-like_protein_(AHRD_V1_****_Q9LVY1_ARATH);_contains_Interpro_domain(s)__IPR005958__Tyrosine/nicotianamine_aminotransferase_
Solyc01g073680.2	3.38395	2.77204	0.00197085	0.00381425	Non-specific_lipid-transfer_protein_(AHRD_V1_***-_C6TMC6_SOYBN);_contains_Interpro_domain(s)__IPR013770__Plant_lipid_transfer_protein_and_hydrophobic_protein,_helical_
Solyc04g014820.2	72.6132	2.77053	1.13788e-24	8.01196e-24	RNA-binding_protein_(AHRD_V1_**-*_B6TAS3_MAIZE);_contains_Interpro_domain(s)__IPR000504__RNA_recognition_motif,_RNP-1_
Solyc06g036180.2	10.8904	2.76989	8.14083e-06	2.07279e-05	Unknown_Protein_(AHRD_V1)
Solyc04g009790.2	162.423	2.76968	8.21762e-55	1.18326e-53	Multidrug_resistance_protein_mdtK_(AHRD_V1_*-*-_MDTK_ENT38);_contains_Interpro_domain(s)__IPR015521__MATE_family_transporter_related_protein_
Solyc12g015690.1	25.0088	2.76809	2.93724e-10	1.05751e-09	Fasciclin-like_arabinogalactan_protein_10_(AHRD_V1_***-_A9XTL5_GOSHI);_contains_Interpro_domain(s)__IPR000782__FAS1_domain_
Solyc04g074640.2	5.90819	2.7678	0.000294541	0.000635242	L-ascorbate_peroxidase_(AHRD_V1_***-_A8JG56_CHLRE);_contains_Interpro_domain(s)__IPR002207__Plant_ascorbate_peroxidase_
Solyc06g076090.2	2.03108	2.76433	0.00441298	0.00808396	Actin_(AHRD_V1_***-_B5M4V6_TOBAC);_contains_Interpro_domain(s)__IPR004000__Actin/actin-like_
Solyc12g013570.1	2.03108	2.76433	0.00441298	0.00808396	Cell_number_regulator_10_(AHRD_V1_**--_D9HP26_MAIZE);_contains_Interpro_domain(s)__IPR006461__Protein_of_unknown_function_Cys-rich_
Solyc02g050330.1	82.9706	2.76369	1.42e-29	1.17204e-28	Unknown_Protein_(AHRD_V1)
Solyc05g053180.2	3.3961	2.76352	0.00208553	0.00402367	Unknown_Protein_(AHRD_V1)
Solyc04g015460.2	57.6177	2.76255	2.03289e-20	1.22418e-19	S-receptor_kinase_(AHRD_V1_***-_Q9FZP3_ARATH);_contains_Interpro_domain(s)__IPR002290__Serine/threonine_protein_kinase_
Solyc02g032940.2	9.78892	2.76193	1.74968e-05	4.31118e-05	Aspartic_proteinase_(AHRD_V1_**-*_Q8L6A8_THECC);_contains_Interpro_domain(s)__IPR001461__Peptidase_A1_
Solyc03g005790.2	2.03674	2.76085	0.00447355	0.00818595	Chlorophyll_a/b-binding_protein_(AHRD_V1_***-_Q41234_PINTH);_contains_Interpro_domain(s)__IPR001344__Chlorophyll_A-B_binding_protein_
Solyc02g077580.1	2.02867	2.75791	0.00452076	0.00826677	Glutaredoxin_(AHRD_V1_****_B9H2P7_POPTR);_contains_Interpro_domain(s)__IPR012335__Thioredoxin_fold_
Solyc09g025220.1	2.02867	2.75791	0.00452076	0.00826677	Legumin_11S-globulin_(AHRD_V1_**--_Q39770_GINBI);_contains_Interpro_domain(s)__IPR014710__RmlC-like_jelly_roll_fold_
Solyc12g098340.1	74.7258	2.75779	1.9822e-26	1.47897e-25	Pectinesterase_(AHRD_V1_***-_B9RWI7_RICCO);_contains_Interpro_domain(s)__IPR000070__Pectinesterase,_catalytic_
Solyc12g042480.1	223.702	2.75477	1.3134e-64	2.21174e-63	Cytochrome_P450
Solyc01g008670.2	5.91768	2.75313	0.000348533	0.000745481	Cytochrome_P450
Solyc06g084170.2	20.7694	2.75279	8.52635e-09	2.77125e-08	Unknown_Protein_(AHRD_V1)
Solyc01g067330.2	2.03999	2.75274	0.00461386	0.00842287	UPF0497_membrane_protein_4_(AHRD_V1_***-_U4974_VITVI);_contains_Interpro_domain(s)__IPR006459__Uncharacterised_protein_family_UPF0497,_trans-membrane_plant_subgroup_
Solyc10g054870.1	2.03999	2.75274	0.00461386	0.00842287	Triosephosphate_isomerase_(AHRD_V1_***-_A9PH17_POPTR);_contains_Interpro_domain(s)__IPR000652__Triosephosphate_isomerase_
Solyc09g011630.2	61.0011	2.75204	7.542e-21	4.62359e-20	Glutathione_S-transferase-like_protein_(AHRD_V1_****_A8DUB0_SOLLC);_contains_Interpro_domain(s)__IPR004046__Glutathione_S-transferase,_C-terminal_
Solyc04g082630.2	1143.16	2.75189	0	0	Glyceraldehyde-3-phosphate_dehydrogenase_B_(AHRD_V1_****_B4F8L7_MAIZE);_contains_Interpro_domain(s)__IPR000173__Glyceraldehyde_3-phosphate_dehydrogenase_
Solyc11g018690.1	62.4785	2.75169	1.837e-22	1.19914e-21	ABC_transporter_G_family_member_25_(AHRD_V1_***-_AB25G_ARATH);_contains_Interpro_domain(s)__IPR003439__ABC_transporter-like_
Solyc01g080600.2	22.1889	2.75142	1.62822e-09	5.5665e-09	Histone_H3_(AHRD_V1_***-_D8L9K7_WHEAT);_contains_Interpro_domain(s)__IPR000164__Histone_H3_
Solyc11g066860.1	747.541	2.7508	3.92068e-226	2.49422e-224	Os02g0448600_protein_(Fragment)_(AHRD_V1_*---_Q0E1G8_ORYSJ)
Solyc03g083960.2	7.30401	2.74989	0.000143971	0.000322658	Trehalose_6-phosphate_phosphatase_(AHRD_V1_****_D4QAK5_TOBAC);_contains_Interpro_domain(s)__IPR003337__Trehalose-phosphatase_
Solyc04g078940.2	9.95842	2.74877	3.56601e-05	8.52216e-05	Vacuolar_import_and_degradation_protein_VID27_(AHRD_V1_*---_B3LP56_YEAS1);_contains_Interpro_domain(s)__IPR013863__Vacuolar_import_and_degradation,_Vid27-related_
Solyc07g053030.2	4.55467	2.74784	0.000909877	0.00183894	Indole-3-acetic_acid-amido_synthetase_GH3.8_(AHRD_V1_**-*_B6U4E2_MAIZE);_contains_Interpro_domain(s)__IPR004993__GH3_auxin-responsive_promoter_
Solyc12g005940.1	3.52936	2.74753	0.00243572	0.00464941	1-aminocyclopropane-1-carboxylate_oxidase_(AHRD_V1_***-_Q94F66_SOLTU);_contains_Interpro_domain(s)__IPR005123__Oxoglutarate_and_iron-dependent_oxygenase_
Solyc11g071550.1	2.03916	2.7474	0.00470684	0.00857104	Glutamyl-tRNA(Gln)_amidotransferase_subunit_A_(AHRD_V1_***-_Q81EC8_BACCR);_contains_Interpro_domain(s)__IPR000120__Amidase_signature_enzyme_
Solyc12g006440.1	5.93817	2.74638	0.000341789	0.000731992	Unknown_Protein_(AHRD_V1)
Solyc09g057760.2	89.8835	2.74551	2.98377e-30	2.50262e-29	Plant-specific_domain_TIGR01615_family_protein_(AHRD_V1_*-*-_B4FP41_MAIZE);_contains_Interpro_domain(s)__IPR006502__Protein_of_unknown_function_DUF506,_plant_
Solyc06g065620.1	2.03757	2.74304	0.00478365	0.00869998	F8A5.1_protein_(AHRD_V1_***-_O22692_ARATH)
Solyc03g025390.2	76.6035	2.74136	2.19485e-26	1.63595e-25	Retinol_dehydrogenase_12_(AHRD_V1_****_B6TAL8_MAIZE);_contains_Interpro_domain(s)__IPR002347__Glucose/ribitol_dehydrogenase_
Solyc01g080260.2	24.7066	2.74108	1.33323e-09	4.59191e-09	At4g14280-like_protein_(Fragment)_(AHRD_V1_*-*-_C7FD87_ARALP);_contains_Interpro_domain(s)__IPR011989__Armadillo-like_helical_
Solyc05g054150.2	115.316	2.73945	3.4956e-39	3.67232e-38	Ras-related_protein_Rab-25_(AHRD_V1_***-_RAB25_MOUSE);_contains_Interpro_domain(s)__IPR015595__Rab11-related_
Solyc04g080750.2	2.02459	2.73826	0.00486478	0.00883571	Transmembrane_protein_136_(AHRD_V1_***-_B9EI42_MOUSE);_contains_Interpro_domain(s)__IPR006634__TRAM,_LAG1_and_CLN8_homology_
Solyc05g006550.2	4.74461	2.73765	0.00104381	0.00209562	Microtubule-associated_protein_TORTIFOLIA1_(AHRD_V1_*---_B6SS76_MAIZE);_contains_Interpro_domain(s)__IPR011989__Armadillo-like_helical_
Solyc06g084240.1	2.01976	2.73647	0.00489558	0.00888571	Ent-copalyl_diphosphate_synthase_(Fragment)_(AHRD_V1_*-**_B3F2U3_ORYRU);_contains_Interpro_domain(s)__IPR001906__Terpene_synthase-like_
Solyc01g105720.2	928.136	2.73627	7.25063e-280	5.79971e-278	Unknown_Protein_(AHRD_V1)
Solyc10g080390.1	18.3438	2.73401	3.68576e-08	1.1394e-07	Serine/threonine_protein_kinase_(AHRD_V1_*-*-_D8LPU9_ECTSI);_contains_Interpro_domain(s)__IPR002290__Serine/threonine_protein_kinase_
Solyc12g088640.1	2.04565	2.73387	0.00495245	0.00898294	Acetyl_xylan_esterase_A_(AHRD_V1_**--_C3QXY1_9BACE);_contains_Interpro_domain(s)__IPR005181__Protein_of_unknown_function_DUF303,_acetylesterase_putative_
Solyc06g065000.1	3.37004	2.73224	0.00244542	0.00466671	Cc-nbs,_resistance_protein_fragment
Solyc04g081290.2	31.9882	2.731	1.80151e-12	7.41496e-12	Lysine_decarboxylase-like_protein_(AHRD_V1_**--_B6T4M5_MAIZE);_contains_Interpro_domain(s)__IPR005269__Conserved_hypothetical_protein_CHP00730_
Solyc08g061610.2	125.116	2.72823	8.73586e-40	9.33069e-39	Copper-exporting_P-type_ATPase_A_(AHRD_V1_****_COPA_STAES);_contains_Interpro_domain(s)__IPR006403__ATPase,_P_type,_cation/copper-transporter_
Solyc01g091360.2	2.02701	2.727	0.00507298	0.00918395	Homology_to_unknown_gene_(AHRD_V1_***-_Q00VP3_OSTTA);_contains_Interpro_domain(s)__IPR010865__Protein_of_unknown_function_DUF1499_
Solyc12g044260.1	2.02701	2.727	0.00507298	0.00918395	D-isomer_specific_2-hydroxyacid_dehydrogenase_(AHRD_V1_**--_A8IB71_AZOC5);_contains_Interpro_domain(s)__IPR006140__D-isomer_specific_2-hydroxyacid_dehydrogenase,_NAD-binding_
Solyc08g068780.1	14.9006	2.72609	1.24427e-06	3.41898e-06	N-acetyltransferase_(AHRD_V1_***-_B6SUK9_MAIZE);_contains_Interpro_domain(s)__IPR000182__GCN5-related_N-acetyltransferase_
Solyc10g008960.1	2.02059	2.7246	0.00511566	0.00925583	Receptor-like_kinase_(AHRD_V1_****_A7VM40_MARPO);_contains_Interpro_domain(s)__IPR002290__Serine/threonine_protein_kinase_
Solyc12g096960.1	4.55525	2.72392	0.00110005	0.00220142	Major_allergen_Mal_d_1.0502_(AHRD_V1_***-_Q4VPK6_MALDO);_contains_Interpro_domain(s)__IPR000916__Bet_v_I_allergen_
Solyc12g095980.1	8.26122	2.72343	7.10047e-05	0.000164591	Harpin-induced_1_(AHRD_V1_**--_A2Q440_MEDTR);_contains_Interpro_domain(s)__IPR010847__Harpin-induced_1_
Solyc01g106650.2	4.56416	2.72249	0.00112101	0.00224089	Xyloglucan_endotransglucosylase/hydrolase_6_(AHRD_V1_****_C0IRG5_ACTDE);_contains_Interpro_domain(s)__IPR016455__Xyloglucan_endotransglucosylase/hydrolase_
Solyc11g068960.1	619.703	2.71905	6.7953e-189	3.47871e-187	Uncharacterized_basic_helix-loop-helix_protein_At1g64625_(AHRD_V1_*---_Y1462_ARATH);_contains_Interpro_domain(s)__IPR001092__Basic_helix-loop-helix_dimerisation_region_bHLH_
Solyc02g068280.2	1188.33	2.71866	0	0	Subtilisin-like_serine_protease_(AHRD_V1_**-*_C3VDI0_CARPA);_contains_Interpro_domain(s)__IPR015500__Peptidase_S8,_subtilisin-related_
Solyc07g043490.1	13.0684	2.71861	2.05926e-06	5.55459e-06	UDP-glucosyltransferase_family_1_protein_(AHRD_V1_**-*_C6KI43_CITSI);_contains_Interpro_domain(s)__IPR002213__UDP-glucuronosyl/UDP-glucosyltransferase_
Solyc07g063230.2	99.2457	2.71818	2.41288e-32	2.13838e-31	Choline_transporter_like_family_(AHRD_V1_***-_C1E2U6_9CHLO);_contains_Interpro_domain(s)__IPR007603__Protein_of_unknown_function_DUF580_
Solyc10g047250.1	73.6429	2.71722	7.8596e-26	5.75569e-25	Unknown_Protein_(AHRD_V1)
Solyc01g112190.2	10.7645	2.71553	1.34327e-05	3.34656e-05	Nodule_inception_protein_(Fragment)_(AHRD_V1_***-_A9DMJ4_MEDTR);_contains_Interpro_domain(s)__IPR003035__Plant_regulator_RWP-RK_
Solyc06g065560.1	247.363	2.71496	2.01395e-77	4.05718e-76	Fatty_acid_elongase_3-ketoacyl-CoA_synthase_(AHRD_V1_****_Q6DUV6_BRANA);_contains_Interpro_domain(s)__IPR012392__Very-long-chain_3-ketoacyl-CoA_synthase_
Solyc07g043420.2	144.874	2.71491	4.76652e-44	5.54573e-43	2-oxoglutarate-dependent_dioxygenase_(AHRD_V1_**-*_Q9ZSH4_SOLCH);_contains_Interpro_domain(s)__IPR005123__Oxoglutarate_and_iron-dependent_oxygenase_
Solyc03g117490.2	169.657	2.71455	6.82216e-50	8.96857e-49	Glycerol_kinase_(AHRD_V1_***-_Q6RUF8_SOYBN);_contains_Interpro_domain(s)__IPR005999__Glycerol_kinase_
Solyc06g073910.2	199.217	2.71453	1.30557e-62	2.12455e-61	Strictosidine_synthase_(AHRD_V1_***-_B6TK54_MAIZE);_contains_Interpro_domain(s)__IPR004141__Strictosidine_synthase_
Solyc09g090350.2	40.2377	2.71342	3.28099e-15	1.57235e-14	Oxidoreductase_(AHRD_V1_***-_B6SXM3_MAIZE);_contains_Interpro_domain(s)__IPR012400__Long-chain_fatty_alcohol_dehydrogenase_
Solyc01g087770.2	5.68736	2.71289	0.000495709	0.00104144	Subtilisin-like_protease_(AHRD_V1_**--_O82777_SOLLC);_contains_Interpro_domain(s)__IPR015500__Peptidase_S8,_subtilisin-related_
Solyc11g010210.1	20.3559	2.71217	5.91535e-09	1.94441e-08	SKIP_interacting_protein_3_(Fragment)_(AHRD_V1_*-*-_B8Q889_ORYSI)
Solyc10g080690.1	37.7496	2.71095	1.62538e-12	6.7218e-12	Patatin-like_protein_3_(AHRD_V1_***-_B6TPQ5_MAIZE);_contains_Interpro_domain(s)__IPR002641__Patatin_
Solyc01g007980.2	487.378	2.7109	6.41831e-155	2.62981e-153	RLK,_Receptor_like_protein,_putative_resistance_protein_with_an_antifungal_domain
Solyc07g054850.2	211.127	2.70731	2.61786e-69	4.75432e-68	Uncharacterized_GPI-anchored_protein_At4g28100_(AHRD_V1_***-_UGPI7_ARATH)
Solyc04g007320.1	69.2289	2.70697	6.85402e-24	4.71461e-23	Tir-nbs-lrr,_resistance_protein
Solyc02g070070.1	2.04081	2.70647	0.00547351	0.0098525	FAD-binding_domain-containing_protein_(AHRD_V1_**--_D7KFP2_ARALY);_contains_Interpro_domain(s)__IPR006094__FAD_linked_oxidase,_N-terminal_
Solyc06g069300.1	2.03833	2.70556	0.00549077	0.00987785	Plant-specific_domain_TIGR01570_family_protein_(AHRD_V1_***-_B6U2A5_MAIZE);_contains_Interpro_domain(s)__IPR006460__Protein_of_unknown_function_DUF617,_plant_
Solyc02g079710.2	43.6191	2.7046	2.50182e-16	1.26557e-15	Serine/threonine_kinase_receptor_(AHRD_V1_****_Q7DMS5_BRANA);_contains_Interpro_domain(s)__IPR002290__Serine/threonine_protein_kinase_
Solyc12g017970.1	9.44347	2.70297	3.01921e-05	7.26889e-05	Unknown_Protein_(AHRD_V1)
Solyc07g007800.2	188.711	2.70252	1.51792e-59	2.35558e-58	Adiponectin_receptor_(AHRD_V1_***-_Q16FL3_AEDAE);_contains_Interpro_domain(s)__IPR004254__Hly-III_related_
Solyc09g065480.1	53.0016	2.70049	6.9507e-19	3.93307e-18	Inositol-1_4_5-trisphosphate_5-Phosphatase-like_protein_(AHRD_V1_***-_Q9M1W5_ARATH);_contains_Interpro_domain(s)__IPR000300__Inositol_polyphosphate_related_phosphatase_
Solyc09g008250.2	2.02383	2.70009	0.00559498	0.0100479	MYB_transcription_factor_(AHRD_V1_*--*_Q9T066_ARATH);_contains_Interpro_domain(s)__IPR015495__Myb_transcription_factor_
Solyc02g083670.2	31.4042	2.6998	3.28329e-12	1.32877e-11	Histidine_kinase_(AHRD_V1_***-_B5E8B3_GEOBB);_contains_Interpro_domain(s)__IPR001789__Signal_transduction_response_regulator,_receiver_region_
Solyc10g050510.1	8.30418	2.69955	8.0698e-05	0.000186029	Unknown_Protein_(AHRD_V1)
Solyc03g115000.2	39.6865	2.69919	4.4561e-15	2.11869e-14	AT1G74160_protein_(Fragment)_(AHRD_V1_*-*-_B9DHP4_ARATH)
Solyc12g062690.1	8.07984	2.69849	7.4492e-05	0.000172326	Unknown_Protein_(AHRD_V1)
Solyc12g007030.1	18.2481	2.69827	8.75969e-08	2.64848e-07	Aldehyde_dehydrogenase_1_(AHRD_V1_***-_C5I9X1_ARTAN);_contains_Interpro_domain(s)__IPR015590__Aldehyde_dehydrogenase_
Solyc10g054420.1	82.6238	2.69805	6.40111e-27	4.86274e-26	Photosystem_II_oxygen_evolving_complex_protein_PsbP_(AHRD_V1_***-_A0YXJ6_LYNSP);_contains_Interpro_domain(s)__IPR002683__Photosystem_II_oxygen_evolving_complex_protein_PsbP_
Solyc01g102520.2	3.22045	2.69705	0.00274526	0.00520556	MLO-like_protein_1_(AHRD_V1_***-_Q94CG7_MAIZE);_contains_Interpro_domain(s)__IPR004326__Mlo-related_protein_
Solyc12g036650.1	20.0895	2.69702	1.52363e-08	4.85852e-08	Unknown_Protein_(AHRD_V1)
Solyc03g097610.2	2.0141	2.69642	0.00566592	0.010166	MtN3-like_protein_(AHRD_V1_**--_Q9LUE3_ARATH);_contains_Interpro_domain(s)__IPR018179__RAG1-activating_protein_1_homologue_
Solyc03g071690.2	10.6557	2.69629	1.31831e-05	3.28702e-05	Non-symbiotic_hemoglobin_2_(AHRD_V1_**--_D7L8Z8_ARALY);_contains_Interpro_domain(s)__IPR001032__Leghaemoglobin_
Solyc05g053050.1	2.17501	2.69027	0.00587017	0.0105101	Unknown_Protein_(AHRD_V1)
Solyc03g119150.2	175.556	2.6863	4.07439e-52	5.58579e-51	Peptidyl-prolyl_cis-trans_isomerase_(AHRD_V1_*-*-_B4VX45_9CYAN);_contains_Interpro_domain(s)__IPR001179__Peptidyl-prolyl_cis-trans_isomerase,_FKBP-type_
Solyc05g009820.2	22.9853	2.68608	1.9958e-08	6.30318e-08	Glycosyltransferase_family_GT8_protein_(AHRD_V1_***-_D0ECQ6_POPDE);_contains_Interpro_domain(s)__IPR002495__Glycosyl_transferase,_family_8_
Solyc08g005090.1	132.404	2.68505	5.0705e-37	5.08382e-36	Unknown_Protein_(AHRD_V1)
Solyc08g080150.1	42.8726	2.68272	5.7302e-16	2.8503e-15	TCP_family_transcription_factor_(AHRD_V1_*-**_A6MCZ2_9ORYZ);_contains_Interpro_domain(s)__IPR005333__Transcription_factor,_TCP_
Solyc04g072460.2	131.931	2.68077	3.56864e-44	4.16092e-43	BZIP_transcription_factor_(AHRD_V1_****_A7Y1S1_BRAJU);_contains_Interpro_domain(s)__IPR011616__bZIP_transcription_factor,_bZIP-1_
Solyc06g083070.2	30.8263	2.67828	8.15736e-12	3.23455e-11	Fimbrin-like_potential_actin_filament_bundling_protein_(AHRD_V1_*--*_Q5AC06_CANAL);_contains_Interpro_domain(s)__IPR016146__Calponin-homology_
Solyc12g038350.1	6.72556	2.67799	0.000216071	0.000473467	Unknown_Protein_(AHRD_V1)
Solyc07g066550.2	42.9819	2.67759	5.6435e-16	2.80845e-15	Receptor_like_kinase,_RLK
Solyc06g007460.2	5.77625	2.67747	0.000591269	0.00122774	Pollen_allergen_(AHRD_V1_*-*-_Q0EEJ0_CRYJA)
Solyc07g006590.1	407.296	2.67605	3.08327e-126	1.03046e-124	Unknown_Protein_(AHRD_V1)
Solyc01g008420.2	13.9629	2.67552	1.01888e-06	2.82247e-06	Mate_efflux_family_protein_(AHRD_V1_**--_D7KHQ9_ARALY);_contains_Interpro_domain(s)__IPR002528__Multi_antimicrobial_extrusion_protein_MatE_
Solyc08g029360.2	49.102	2.67509	1.61243e-17	8.59842e-17	Unknown_Protein_(AHRD_V1)
Solyc07g044800.2	6.67835	2.67343	0.000308396	0.000663743	Nbs-lrr,_resistance_protein
Solyc10g084240.1	2.05213	2.67272	0.00617995	0.0110301	Peroxidase_(AHRD_V1_***-_C1KA92_POPTR);_contains_Interpro_domain(s)__IPR002016__Haem_peroxidase,_plant/fungal/bacterial_
Solyc01g097470.2	44.8266	2.6714	3.62304e-16	1.82174e-15	Neurogenic_locus_notch_protein-like_(AHRD_V1_***-_B6SSE6_MAIZE)
Solyc01g095310.1	3.23036	2.67102	0.00323813	0.00606403	Acidic_chitinase_(AHRD_V1_**--_Q71HN4_FICAW);_contains_Interpro_domain(s)__IPR001223__Glycoside_hydrolase,_family_18,_catalytic_domain_
Solyc10g084000.1	21.008	2.67065	4.80234e-09	1.59081e-08	Heavy-metal-associated_domain-containing_protein-like_(AHRD_V1_*-*-_Q6K9R4_ORYSJ);_contains_Interpro_domain(s)__IPR006121__Heavy_metal_transport/detoxification_protein_
Solyc01g100920.2	71.932	2.6702	2.09116e-23	1.41165e-22	Nodulin-like_protein_(AHRD_V1_***-_Q84TV1_GOSHI);_contains_Interpro_domain(s)__IPR000620__Protein_of_unknown_function_DUF6,_transmembrane_
Solyc10g081120.1	253.967	2.66905	3.77905e-73	7.27617e-72	Alpha-L-arabinofuranosidase_(AHRD_V1_****_Q76LU4_SOLLC);_contains_Interpro_domain(s)__IPR017853__Glycoside_hydrolase,_catalytic_core_
Solyc06g008710.1	9.0721	2.66845	4.09822e-05	9.74374e-05	Cullin_1B_(AHRD_V1_***-_Q711G7_TOBAC);_contains_Interpro_domain(s)__IPR001373__Cullin,_N-terminal_
Solyc09g008460.2	34.137	2.66821	2.62487e-13	1.13854e-12	Ras-related_protein_Rab-18_(AHRD_V1_***-_B6TSE5_MAIZE);_contains_Interpro_domain(s)__IPR015598__Rab18_
Solyc09g089680.2	36.4085	2.66723	1.11476e-13	4.94069e-13	1-aminocyclopropane-1-carboxylate_oxidase-like_protein_(AHRD_V1_**-*_Q9LTH7_ARATH);_contains_Interpro_domain(s)__IPR005123__Oxoglutarate_and_iron-dependent_oxygenase_
Solyc04g049920.2	9.01905	2.66579	6.01497e-05	0.000140431	RNA_binding_protein-like_(AHRD_V1_**--_Q8LFQ5_ARATH);_contains_Interpro_domain(s)__IPR000504__RNA_recognition_motif,_RNP-1_
Solyc08g079540.2	2.03184	2.66539	0.00633424	0.0112842	Unknown_Protein_(AHRD_V1)
Solyc05g054370.2	643.489	2.66523	6.71494e-192	3.52891e-190	Acyl-CoA_dehydrogenase_(AHRD_V1_*-**_A3JBQ6_9ALTE);_contains_Interpro_domain(s)__IPR009100__Acyl-CoA_dehydrogenase/oxidase,_middle_and_N-terminal_
Solyc05g054320.2	111.428	2.66135	1.11422e-34	1.04763e-33	Epoxide_hydrolase_(AHRD_V1_****_Q41413_SOLTU);_contains_Interpro_domain(s)__IPR000639__Epoxide_hydrolase-like_
Solyc01g100900.2	23.3448	2.66113	1.35388e-09	4.66228e-09	MtN21_nodulin_protein-like_(AHRD_V1_***-_B6TBZ6_MAIZE);_contains_Interpro_domain(s)__IPR000620__Protein_of_unknown_function_DUF6,_transmembrane_
Solyc12g027600.1	12.5924	2.65797	3.18669e-06	8.45728e-06	Nuclear_transport_receptor_exportin_4_(Importin_beta_superfamily)_(ISS)_(Fragment)_(AHRD_V1_*-*-_Q00UW3_OSTTA)
Solyc07g014600.1	5.58257	2.65797	0.000598968	0.00124301	Genomic_DNA_chromosome_3_P1_clone_MYA6_(AHRD_V1_***-_Q9LU25_ARATH)
Solyc04g011750.2	25.5129	2.65648	2.73628e-10	9.87941e-10	Unknown_Protein_(AHRD_V1)
Solyc10g081110.1	44.9531	2.65607	8.60219e-16	4.24587e-15	RING_finger_family_protein_(AHRD_V1_***-_D6RU92_SILLA);_contains_Interpro_domain(s)__IPR018957__Zinc_finger,_C3HC4_RING-type_
Solyc08g083170.1	1.86452	2.65473	0.00647948	0.0115279	BHLH_transcription_factor_(AHRD_V1_*-**_Q84WX1_BRANA);_contains_Interpro_domain(s)__IPR011598__Helix-loop-helix_DNA-binding_
Solyc09g008750.1	1.86452	2.65473	0.00647948	0.0115279	Unknown_Protein_(AHRD_V1)
Solyc03g058370.1	1.8621	2.65376	0.00650074	0.01156	UDP-glucosyltransferase_family_1_protein_(AHRD_V1_****_C6KI44_CITSI);_contains_Interpro_domain(s)__IPR002213__UDP-glucuronosyl/UDP-glucosyltransferase_
Solyc06g066240.2	1.8621	2.65376	0.00650074	0.01156	Cytochrome_P450
Solyc12g005040.1	91.1885	2.65233	3.90641e-28	3.09173e-27	Calcium-dependent_protein_kinase_(AHRD_V1_***-_Q9XER6_SOLTU);_contains_Interpro_domain(s)__IPR011992__EF-Hand_type_
Solyc03g096610.1	9.12797	2.65148	4.34205e-05	0.000102875	Pentatricopeptide_repeat-containing_protein_(AHRD_V1_***-_D7KIH8_ARALY);_contains_Interpro_domain(s)__IPR002885__Pentatricopeptide_repeat_
Solyc04g074390.2	1.86776	2.65059	0.00657661	0.0116825	UDP-glucuronosyltransferase_(AHRD_V1_**-*_Q5UB81_ARATH);_contains_Interpro_domain(s)__IPR002213__UDP-glucuronosyl/UDP-glucosyltransferase_
Solyc11g072130.1	1.86776	2.65059	0.00657661	0.0116825	1-AMINOCYCLOPROPANE-1-CARBOXYLATE_OXIDASE-like_protein_(AHRD_V1_**--_Q94CL5_ARATH);_contains_Interpro_domain(s)__IPR005123__Oxoglutarate_and_iron-dependent_oxygenase_
Solyc12g008980.1	1.86776	2.65059	0.00657661	0.0116825	Lycopene_epsilon_cyclase
Solyc08g042000.2	19.4463	2.65022	2.72008e-08	8.51056e-08	Sucrose_phosphate_synthase_protein_1_(AHRD_V1_****_B2BMQ3_PRUPE);_contains_Interpro_domain(s)__IPR012819__Sucrose_phosphate_synthase,_plant_
Solyc04g076480.2	29.0924	2.64979	1.65044e-11	6.43638e-11	Serine/threonine-protein_kinase_B-raf_(AHRD_V1_*-**_BRAF_COTJA);_contains_Interpro_domain(s)__IPR002290__Serine/threonine_protein_kinase_
Solyc08g013730.2	634.187	2.6461	6.12935e-179	2.95036e-177	Aquaporin_(AHRD_V1_***-_B3GK86_ARATH);_contains_Interpro_domain(s)__IPR000425__Major_intrinsic_protein_
Solyc02g023950.2	6.77537	2.646	0.000284527	0.000614925	Receptor_like_kinase,_RLK
Solyc07g017580.1	10.2907	2.64508	2.41183e-05	5.85387e-05	Unknown_Protein_(AHRD_V1)
Solyc02g070980.1	1.87018	2.6428	0.00676067	0.0119831	Chlorophyll_a/b_binding_protein_(AHRD_V1_****_Q41422_SOLTU);_contains_Interpro_domain(s)__IPR001344__Chlorophyll_A-B_binding_protein_
Solyc04g008730.2	101.168	2.64237	5.65216e-33	5.07947e-32	Alpha-galactosidase_1_(AHRD_V1_****_Q5ZP79_PEA);_contains_Interpro_domain(s)__IPR013785__Aldolase-type_TIM_barrel_
Solyc00g179240.1	1.86535	2.64085	0.00680501	0.0120587	MADS-box_transcription_factor_(AHRD_V1_***-_Q1EMR8_PLAMJ);_contains_Interpro_domain(s)__IPR002100__Transcription_factor,_MADS-box_
Solyc12g077450.1	1.86535	2.64085	0.00680501	0.0120587	Unknown_Protein_(AHRD_V1)
Solyc10g084340.1	7.90723	2.63942	0.000141823	0.00031814	AP2-like_ethylene-responsive_transcription_factor_At1g16060_(AHRD_V1_*---_AP2L1_ARATH);_contains_Interpro_domain(s)__IPR001471__Pathogenesis-related_transcriptional_factor_and_ERF,_DNA-binding_
Solyc11g006310.1	7.90964	2.63928	0.000142761	0.000320046	GEX1_(Fragment)_(AHRD_V1_***-_Q49L63_ARATH)
Solyc09g098160.2	17.02	2.6371	5.38031e-07	1.5254e-06	Pirin-like_protein_(AHRD_V1_***-_B6TZU6_MAIZE);_contains_Interpro_domain(s)__IPR012093__Pirin_
Solyc06g076060.1	1.8532	2.63595	0.00691755	0.0122459	Unknown_Protein_(AHRD_V1)
Solyc07g045010.2	7.69708	2.63503	0.000164123	0.000365343	Dentin_sialophosphoprotein-like_(AHRD_V1_*-*-_Q6H4U9_ORYSJ)
Solyc10g076670.1	1.87342	2.63503	0.00694847	0.0122979	Anthocyanidin_synthase_(AHRD_V1_**--_Q2QCX4_GOSHI)
Solyc04g072620.1	31.3869	2.63463	5.40754e-12	2.1663e-11	Unknown_Protein_(AHRD_V1)
Solyc07g009510.1	1.87101	2.63405	0.00697115	0.012335	Chitinase_(AHRD_V1_***-_P93327_MEDTR);_contains_Interpro_domain(s)__IPR001002__Chitin-binding,_type_1_
Solyc12g005700.1	1.87101	2.63405	0.00697115	0.012335	Unknown_Protein_(AHRD_V1);_contains_Interpro_domain(s)__IPR009606__Protein_of_unknown_function_DUF1218_
Solyc10g009360.2	1.86369	2.63111	0.00703989	0.0124506	Dof_zinc_finger_protein_2_(AHRD_V1_*-*-_A5HWF1_HORVD);_contains_Interpro_domain(s)__IPR003851__Zinc_finger,_Dof-type_
Solyc09g007840.2	4.17766	2.62866	0.00186636	0.00362008	Cyclic_nucleotide_gated_channel_(AHRD_V1_***-_A9CRE4_MALDO);_contains_Interpro_domain(s)__IPR000595__Cyclic_nucleotide-binding_
Solyc02g090430.2	18.3881	2.62802	6.31103e-08	1.9266e-07	Protein_serine/threonine_kinase_(AHRD_V1_*-**_D3BP85_POLPA);_contains_Interpro_domain(s)__IPR002290__Serine/threonine_protein_kinase_
Solyc02g088900.2	1.85403	2.62718	0.00713262	0.0125992	Organic_anion_transporter_(AHRD_V1_**-*_B6U937_MAIZE);_contains_Interpro_domain(s)__IPR004853__Protein_of_unknown_function_DUF250_
Solyc07g054470.1	165.302	2.62698	7.42499e-53	1.0329e-51	Unknown_Protein_(AHRD_V1)
Solyc02g069290.2	152.201	2.62618	6.47316e-47	8.07087e-46	Transducin-like_(AHRD_V1_**--_Q6H6D6_ORYSJ);_contains_Interpro_domain(s)__IPR011989__Armadillo-like_helical_
Solyc06g072880.1	3.02475	2.62595	0.003964	0.00731817	UDP-glucosyltransferase_family_1_protein_(AHRD_V1_***-_C6KI43_CITSI);_contains_Interpro_domain(s)__IPR002213__UDP-glucuronosyl/UDP-glucosyltransferase_
Solyc11g011330.1	1.85078	2.62586	0.00716391	0.0126514	Cinnamyl_alcohol_dehydrogenase_(AHRD_V1_****_D1FWZ8_SOYBN);_contains_Interpro_domain(s)__IPR002085__Alcohol_dehydrogenase_superfamily,_zinc-containing_
Solyc02g080050.1	16.9603	2.62585	1.57646e-07	4.67035e-07	Cysteine-rich_receptor-like_protein_kinase_(AHRD_V1_***-_C6ZRS1_SOYBN);_contains_Interpro_domain(s)__IPR002902__Protein_of_unknown_function_DUF26_
Solyc02g084610.1	13.618	2.62509	2.25812e-06	6.06992e-06	LRR_receptor-like_serine/threonine-protein_kinase,_RLP
Solyc06g051260.2	95.8542	2.62331	3.10048e-32	2.73993e-31	Transcription_factor_bHLH51_(AHRD_V1_**-*_BH051_ARATH);_contains_Interpro_domain(s)__IPR001092__Basic_helix-loop-helix_dimerisation_region_bHLH_
Solyc07g055990.2	42.8083	2.62318	2.33803e-15	1.12916e-14	Xyloglucan_endotransglucosylase/hydrolase_7_(AHRD_V1_****_C0IRG6_ACTDE);_contains_Interpro_domain(s)__IPR016455__Xyloglucan_endotransglucosylase/hydrolase_
Solyc01g099820.2	3.05165	2.62285	0.00383356	0.00709423	Hypoxia_induced_protein_conserved_region_containing_protein_(AHRD_V1_***-_B6TGV9_MAIZE);_contains_Interpro_domain(s)__IPR007667__Hypoxia_induced_protein_conserved_region_
Solyc07g063850.2	10.525	2.62277	5.39049e-05	0.000126394	Indole-3-acetic_acid-amido_synthetase_GH3.8_(AHRD_V1_****_B6U4E2_MAIZE);_contains_Interpro_domain(s)__IPR004993__GH3_auxin-responsive_promoter_
Solyc10g076480.1	23.373	2.61964	1.06267e-08	3.42939e-08	Ammonium_transporter_(AHRD_V1_***-_B9HCZ0_POPTR);_contains_Interpro_domain(s)__IPR001905__Ammonium_transporter_
Solyc03g095820.2	6.57883	2.61839	0.000360042	0.000768175	Cell_number_regulator_13_(AHRD_V1_**--_B6SJQ0_MAIZE);_contains_Interpro_domain(s)__IPR006461__Protein_of_unknown_function_Cys-rich_
Solyc10g009580.2	41.4035	2.61829	4.39934e-15	2.09262e-14	UDP-glucosyltransferase_(AHRD_V1_**-*_B8QI32_9MAGN);_contains_Interpro_domain(s)__IPR002213__UDP-glucuronosyl/UDP-glucosyltransferase_
Solyc01g094140.2	3.04358	2.61723	0.00394053	0.0072767	Cytochrome_P450
Solyc10g051220.1	2.02708	2.61686	0.0074868	0.0131821	LRR_receptor-like_serine/threonine-protein_kinase,_RLP
Solyc06g076760.1	1.87667	2.61578	0.00742895	0.0130908	Laccase_1a_(AHRD_V1_***-_B9IG56_POPTR);_contains_Interpro_domain(s)__IPR017761__Laccase_
Solyc08g083400.2	55.0315	2.61393	1.56726e-17	8.3637e-17	Auxin_response_factor_24_(AHRD_V1_*-*-_D9HNV1_MAIZE);_contains_Interpro_domain(s)__IPR003340__Transcriptional_factor_B3_
Solyc10g075150.1	74.2253	2.61256	2.80714e-24	1.95315e-23	Non-specific_lipid-transfer_protein_(AHRD_V1_****_Q9ZPI9_CAPAN);_contains_Interpro_domain(s)__IPR013770__Plant_lipid_transfer_protein_and_hydrophobic_protein,_helical_
Solyc06g069580.2	36.5088	2.61241	8.16189e-13	3.44611e-12	Heparanase-like_protein_2_(AHRD_V1_****_B6U6D3_MAIZE);_contains_Interpro_domain(s)__IPR005199__Glycoside_hydrolase_family_79,_N-terminal_
Solyc11g071420.1	7.72602	2.61214	0.00019586	0.000432096	Cc-nbs-lrr,_resistance_protein
Solyc08g082090.1	166.098	2.6108	9.87794e-51	1.32174e-49	Avr9/Cf-9_rapidly_elicited_protein_194_(AHRD_V1_***-_Q9FQZ4_TOBAC)
Solyc08g061580.2	13.4263	2.61078	2.88511e-06	7.68316e-06	Copper-translocating_P-type_ATPase_family_protein_expressed_(AHRD_V1_***-_Q10QZ2_ORYSJ);_contains_Interpro_domain(s)__IPR001757__ATPase,_P-type,_K/Mg/Cd/Cu/Zn/Na/Ca/Na/H-transporter_
Solyc02g072560.1	1.87584	2.61019	0.00757261	0.0133169	DOG1_alpha_splice_variant_(AHRD_V1_**--_A0SVJ7_ARATH)
Solyc07g006610.2	6.57635	2.60958	0.000408444	0.000866554	Serine/threonine_protein_kinase_(AHRD_V1_****_B9IM85_POPTR);_contains_Interpro_domain(s)__IPR002290__Serine/threonine_protein_kinase_
Solyc04g072070.2	1.86293	2.6087	0.00760565	0.0133718	WRKY_transcription_factor_16_(AHRD_V1_*-*-_C9DI05_9ROSI);_contains_Interpro_domain(s)__IPR003657__DNA-binding_WRKY_
Solyc04g016420.2	20.1373	2.60745	1.80612e-08	5.72241e-08	Unknown_Protein_(AHRD_V1)
Solyc03g006240.2	1.86859	2.60722	0.00764685	0.0134377	GDSL_esterase/lipase_At5g45910_(AHRD_V1_***-_GDL83_ARATH);_contains_Interpro_domain(s)__IPR001087__Lipase,_GDSL_
Solyc09g010710.2	11.1383	2.60648	1.22528e-05	3.06525e-05	Unknown_Protein_(AHRD_V1)
Solyc12g036800.1	67.4107	2.60624	7.49253e-23	4.95185e-22	Ve_resistance_gene-like_protein_(Fragment)_(AHRD_V1_**--_Q84X60_SOLTU)
Solyc01g006380.2	3.04015	2.60615	0.00412291	0.00758901	U-box_domain-containing_protein_(AHRD_V1_***-_B6V8G2_HELAN)
Solyc01g010020.2	62.9898	2.60567	4.1841e-21	2.58912e-20	Calmodulin_(AHRD_V1_***-_B6SJJ2_MAIZE);_contains_Interpro_domain(s)__IPR003299__Flagellar_calcium-binding_protein_(calflagin)_
Solyc10g085420.1	127.259	2.60477	5.64529e-41	6.19076e-40	Os03g0816700_protein_(Fragment)_(AHRD_V1_***-_Q0DMC9_ORYSJ);_contains_Interpro_domain(s)__IPR007612__Protein_of_unknown_function_DUF567_
Solyc06g051460.2	83.494	2.6047	4.23826e-26	3.13113e-25	ATP-dependent_chaperone_ClpB_(AHRD_V1_*---_C0GC24_9FIRM)
Solyc06g050840.2	1.85727	2.60257	0.00776424	0.0136341	DNA_binding_protein_(AHRD_V1_***-_B4FLH1_MAIZE)
Solyc01g098820.2	17.0631	2.60229	5.57526e-07	1.57841e-06	Phototropic-responsive_NPH3_family_protein_(AHRD_V1_**--_D7KEU3_ARALY);_contains_Interpro_domain(s)__IPR004249__NPH3_
Solyc01g080480.2	4.22098	2.6011	0.0019986	0.00386624	Endonuclease/exonuclease/phosphatase_family_protein_(AHRD_V1_***-_D7L0T9_ARALY);_contains_Interpro_domain(s)__IPR005135__Endonuclease/exonuclease/phosphatase_
Solyc09g011860.2	34.9755	2.60035	4.43489e-13	1.90053e-12	Os03g0169000_protein_(Fragment)_(AHRD_V1_***-_Q0DUS7_ORYSJ);_contains_Interpro_domain(s)__IPR004348__Protein_of_unknown_function_DUF246,_plant_
Solyc05g007120.2	154.86	2.60007	1.03686e-47	1.3108e-46	Receptor_like_kinase,_RLK
Solyc12g088800.1	1.87908	2.59986	0.00784522	0.0137663	Lipase_(AHRD_V1_***-_Q5S8F1_RICCO);_contains_Interpro_domain(s)__IPR002921__Lipase,_class_3_
Solyc04g078200.2	94.3322	2.59841	1.06002e-30	9.01248e-30	Gibberellin-regulated_family_protein_(AHRD_V1_**--_D7MT35_ARALY);_contains_Interpro_domain(s)__IPR003854__Gibberellin_regulated_protein_
Solyc04g054480.2	1736.58	2.59801	0	0	C2_domain-containing_protein-like_(AHRD_V1_*-*-_Q67UI5_ORYSJ);_contains_Interpro_domain(s)__IPR011989__Armadillo-like_helical_
Solyc08g066490.2	24.918	2.59577	1.02582e-09	3.55791e-09	Receptor_like_kinase,_RLK
Solyc06g051140.2	1.8661	2.59457	0.00798191	0.013987	Ubiquitin-conjugating_enzyme_22_(AHRD_V1_***-_D7L888_ARALY)
Solyc05g025810.2	327.836	2.59429	5.64615e-96	1.43174e-94	Strictosidine_synthase_family_protein_(AHRD_V1_**--_Q2SQU4_HAHCH);_contains_Interpro_domain(s)__IPR004141__Strictosidine_synthase_
Solyc09g064630.2	114.213	2.59175	1.71544e-36	1.70346e-35	TPR_domain_protein_(AHRD_V1_*---_B6U810_MAIZE);_contains_Interpro_domain(s)__IPR011990__Tetratricopeptide-like_helical_
Solyc01g107910.2	69.8666	2.5905	7.38321e-23	4.88257e-22	Caffeoyl_CoA_3-O-methyltransferase_(AHRD_V1_****_Q5I2D1_9ROSI);_contains_Interpro_domain(s)__IPR002935__O-methyltransferase,_family_3_
Solyc01g056730.1	18.7448	2.58997	2.10434e-07	6.1737e-07	Unknown_Protein_(AHRD_V1)
Solyc03g031910.2	153.295	2.58859	1.61226e-45	1.95203e-44	Helicase_sen1_(AHRD_V1_*---_A8NRR5_COPC7)
Solyc01g079660.2	78.8697	2.58829	2.47967e-24	1.72807e-23	Long_cell-linked_locus_protein_(AHRD_V1_***-_Q946U8_MAIZE)
Solyc01g065510.2	5.36855	2.58801	0.00122751	0.00243788	Unknown_Protein_(AHRD_V1)
Solyc03g006980.2	4.23601	2.58753	0.00215561	0.00414966	Alpha-L-fucosidase_1_(AHRD_V1_****_B6U1Y8_MAIZE);_contains_Interpro_domain(s)__IPR000933__Glycoside_hydrolase,_family_29_
Solyc01g090680.2	944.788	2.58752	7.32796e-240	5.04539e-238	Genomic_DNA_chromosome_5_TAC_clone_K11J9_(AHRD_V1_*-*-_Q9FKH0_ARATH)
Solyc07g053420.2	2.01576	2.58735	0.00826087	0.0144409	Ring_H2_finger_protein_(AHRD_V1_*-*-_D9ZHD8_HYPPE);_contains_Interpro_domain(s)__IPR018957__Zinc_finger,_C3HC4_RING-type_
Solyc03g113060.2	273.262	2.5862	1.44339e-82	3.08184e-81	ATP-binding_cassette_transporter_(AHRD_V1_***-_D8RFW2_SELML);_contains_Interpro_domain(s)__IPR003439__ABC_transporter-like_
Solyc06g069790.2	1.84512	2.5859	0.0082099	0.0143599	Gibberellin-regulated_protein_(AHRD_V1_**--_B4UW77_ARAHY);_contains_Interpro_domain(s)__IPR003854__Gibberellin_regulated_protein_
Solyc09g090910.1	49.5066	2.58207	2.81325e-17	1.48347e-16	Auxin_responsive_protein_(AHRD_V1_***-_B3U2A2_CUCSA);_contains_Interpro_domain(s)__IPR003311__AUX/IAA_protein_
Solyc10g055660.1	42.5425	2.58129	1.9701e-15	9.55068e-15	Unknown_Protein_(AHRD_V1)
Solyc02g080480.2	8.52501	2.57911	0.00012118	0.000273469	Multidrug_resistance_protein_mdtK_(AHRD_V1_**--_MDTK_EDWI9);_contains_Interpro_domain(s)__IPR002528__Multi_antimicrobial_extrusion_protein_MatE_
Solyc04g008570.2	75.906	2.579	1.04257e-23	7.10624e-23	Pentatricopeptide_repeat-containing_protein_(AHRD_V1_***-_D7M5W2_ARALY);_contains_Interpro_domain(s)__IPR002885__Pentatricopeptide_repeat_
Solyc01g107460.2	5.40941	2.5789	0.00108885	0.00218061	Unknown_Protein_(AHRD_V1)
Solyc08g005800.2	403.875	2.57853	2.95547e-107	8.49433e-106	Pectinacetylesterase_like_protein_(Fragment)_(AHRD_V1_**--_Q56WP8_ARATH);_contains_Interpro_domain(s)__IPR004963__Pectinacetylesterase_
Solyc03g097530.2	1.87991	2.57806	0.00844324	0.0147396	TPD1_(AHRD_V1_***-_Q6TLJ2_ARATH)
Solyc09g072810.2	2.05538	2.57674	0.00856907	0.0149485	Receptor_like_kinase,_RLK
Solyc04g064590.1	21.7533	2.57658	9.86375e-08	2.97032e-07	Protein_kinase_(AHRD_V1_*-*-_Q40541_TOBAC);_contains_Interpro_domain(s)__IPR015748__Mitogen_activated_protein_kinase_kinase_kinase_3_
Solyc01g073820.2	4.25577	2.57522	0.00248984	0.00474438	CHP-rich_zinc_finger_protein-like_(AHRD_V1_**--_Q9FNE5_ARATH);_contains_Interpro_domain(s)__IPR011424__C1-like_
Solyc08g060970.2	18.8132	2.57502	7.57395e-08	2.29988e-07	Polygalacturonase_(AHRD_V1_**-*_Q9ZPI8_SOLLC);_contains_Interpro_domain(s)__IPR012334__Pectin_lyase_fold_
Solyc01g086820.2	152.32	2.57272	1.57455e-42	1.76494e-41	Histone_H3_(AHRD_V1_***-_D8L9K7_WHEAT);_contains_Interpro_domain(s)__IPR000164__Histone_H3_
Solyc02g077610.2	46.2264	2.5722	7.49971e-16	3.71266e-15	NAC_domain_protein_IPR003441_(AHRD_V1_***-_B9H2Q1_POPTR);_contains_Interpro_domain(s)__IPR003441__No_apical_meristem_(NAM)_protein_
Solyc10g086320.1	13.3815	2.57021	5.0531e-06	1.3146e-05	Phosphatidylinositol-4-phosphate_5-kinase_9_(AHRD_V1_***-_B6SXI7_MAIZE);_contains_Interpro_domain(s)__IPR017163__Phosphatidylinositol-4-phosphate_5-kinase,_plant_
Solyc01g087540.2	89.6558	2.57013	4.30067e-29	3.50579e-28	Os01g0611000_protein_(Fragment)_(AHRD_V1_***-_Q0JLB5_ORYSJ);_contains_Interpro_domain(s)__IPR006946__Protein_of_unknown_function_DUF642_
Solyc12g096900.1	121.892	2.56983	2.88699e-35	2.75613e-34	Tir,_resistance_protein_fragment
Solyc05g007780.2	24.1839	2.56713	1.43005e-09	4.91448e-09	Oxygen_evolving_enhancer_protein_3_(AHRD_V1_***-_B6SZC8_MAIZE);_contains_Interpro_domain(s)__IPR008797__Photosystem_II_oxygen_evolving_complex_protein_PsbQ_
Solyc04g076980.2	711.129	2.567	5.40766e-189	2.78143e-187	LRR_receptor-like_serine/threonine-protein_kinase,_RLP
Solyc12g056800.1	106.465	2.56299	1.23249e-33	1.12716e-32	Oxidoreductase_family_protein_(AHRD_V1_***-_D7LXC3_ARALY);_contains_Interpro_domain(s)__IPR016040__NAD(P)-binding_domain_
Solyc06g006010.1	7.417	2.56212	0.000230408	0.000503463	Receptor_like_kinase,_RLK
Solyc03g034070.1	8.53354	2.56007	0.000128913	0.000290137	P-166-4_1_(Fragment)_(AHRD_V1_*-*-_Q4VDD8_PINRE)
Solyc02g086300.2	39.5148	2.55869	3.34396e-13	1.44211e-12	Glutamine_amidotransferase_(AHRD_V1_*-*-_C6YZA6_9BACE);_contains_Interpro_domain(s)__IPR011697__Peptidase_C26_
Solyc07g008020.2	5.21547	2.55818	0.00123729	0.00245662	Auxin_response_factor_16_(AHRD_V1_*-**_ARFP_ORYSJ);_contains_Interpro_domain(s)__IPR003311__AUX/IAA_protein_
Solyc05g013280.2	357.622	2.55796	2.02165e-104	5.59607e-103	Cc-nbs-lrr,_resistance_protein_with_an_R1_specific_domain
Solyc11g068360.1	60.2028	2.55743	3.30864e-19	1.90037e-18	Cc-nbs-lrr,_resistance_protein
Solyc02g077260.2	2.85652	2.55743	0.00519571	0.00938818	Calmodulin_binding_protein_(AHRD_V1_**-*_B6TIB2_MAIZE);_contains_Interpro_domain(s)__IPR000048__IQ_calmodulin-binding_region_
Solyc10g076720.1	4.21738	2.55717	0.00266885	0.00506951	Unknown_Protein_(AHRD_V1)
Solyc12g020110.1	46.6608	2.55503	4.42387e-14	1.99772e-13	DNA_repair_protein_rad5_(AHRD_V1_**--_C5FQX2_NANOT);_contains_Interpro_domain(s)__IPR000330__SNF2-related_
Solyc11g005710.1	4.02834	2.55366	0.00261962	0.00497947	WD-40_repeat_family_protein_(AHRD_V1_**--_D7MSZ0_ARALY);_contains_Interpro_domain(s)__IPR020472__G-protein_beta_WD-40_repeat,_region_
Solyc06g073820.1	2.86626	2.55238	0.00535431	0.00965551	Ubiquitin_carboxyl-terminal_hydrolase_family_protein_expressed_(AHRD_V1_****_Q2R2A3_ORYSJ);_contains_Interpro_domain(s)__IPR001394__Peptidase_C19,_ubiquitin_carboxyl-terminal_hydrolase_2_
Solyc05g054330.2	219.748	2.55233	7.27381e-62	1.16881e-60	Epoxide_hydrolase_(AHRD_V1_****_Q41415_SOLTU);_contains_Interpro_domain(s)__IPR000639__Epoxide_hydrolase-like_
Solyc06g050900.2	5.23654	2.55109	0.00118551	0.00235941	Peptide_transporter_(AHRD_V1_**-*_O22305_LOTJA);_contains_Interpro_domain(s)__IPR000109__TGF-beta_receptor,_type_I/II_extracellular_region_
Solyc05g045650.2	36.3461	2.55026	2.8404e-13	1.2308e-12	Glutamate-gated_kainate-type_ion_channel_receptor_subunit_GluR5_(AHRD_V1_****_B9IAE8_POPTR);_contains_Interpro_domain(s)__IPR017103__Ionotropic_glutamate-like_receptor,_plant_
Solyc03g113420.2	266.201	2.55019	1.60939e-78	3.27861e-77	Peptide_transporter_(AHRD_V1_**-*_A6YJX4_9MAGN);_contains_Interpro_domain(s)__IPR000109__TGF-beta_receptor,_type_I/II_extracellular_region_
Solyc01g109380.2	31.9398	2.54901	1.58275e-11	6.17905e-11	Unknown_Protein_(AHRD_V1);_contains_Interpro_domain(s)__IPR007749__Protein_of_unknown_function_DUF677_
Solyc11g072620.1	19.9519	2.54806	7.00364e-08	2.13206e-07	Unknown_Protein_(AHRD_V1)
Solyc01g104400.2	2.84279	2.54553	0.00549797	0.00988917	Blue_copper_protein_(AHRD_V1_**--_B6U7P6_MAIZE);_contains_Interpro_domain(s)__IPR003245__Plastocyanin-like_
Solyc08g079270.2	2.84279	2.54553	0.00549797	0.00988917	MYB_transcription_factor_(AHRD_V1_***-_Q6R075_ARATH);_contains_Interpro_domain(s)__IPR015495__Myb_transcription_factor_
Solyc10g080730.1	30.8576	2.54487	3.24149e-11	1.24295e-10	Thioredoxin_family_protein_(AHRD_V1_***-_D7KIT3_ARALY);_contains_Interpro_domain(s)__IPR015467__Thioredoxin,_core_
Solyc01g100390.2	7.35838	2.54368	0.000332945	0.000714245	Pyrophosphate-energized_proton_pump_(AHRD_V1_***-_B0SRX3_LEPBP);_contains_Interpro_domain(s)__IPR004131__Inorganic_H+_pyrophosphatase_
Solyc03g025320.2	632.514	2.54332	1.31865e-159	5.52791e-158	Hydroxycinnamoyl_transferase_(AHRD_V1_**-*_D2XJ64_9MAGN);_contains_Interpro_domain(s)__IPR003480__Transferase_
Solyc00g050430.2	11.7712	2.54293	1.05664e-05	2.65987e-05	BHLH_transcription_factor_(AHRD_V1_*-*-_A9YWR2_MEDTR);_contains_Interpro_domain(s)__IPR011598__Helix-loop-helix_DNA-binding_
Solyc08g023280.2	47.0114	2.54015	1.27162e-15	6.22701e-15	Tripartite_motif-containing_22_(Predicted)_(AHRD_V1_*---_B0VXD4_CALJA);_contains_Interpro_domain(s)__IPR001357__BRCT_
Solyc11g013890.1	86.5332	2.53851	1.02181e-27	7.95116e-27	F-box_family_protein_(AHRD_V1_***-_B9GTQ9_POPTR);_contains_Interpro_domain(s)__IPR017451__F-box_associated_type_1_
Solyc01g100770.2	796.071	2.53831	1.5144e-202	8.34144e-201	Susceptibility_homeodomain_transcription_factor_(Fragment)_(AHRD_V1_*-*-_Q8SAA7_ORYSA);_contains_Interpro_domain(s)__IPR007493__Protein_of_unknown_function_DUF538_
Solyc03g025330.2	9.595	2.53731	7.0833e-05	0.000164228	Unknown_Protein_(AHRD_V1);_contains_Interpro_domain(s)__IPR007749__Protein_of_unknown_function_DUF677_
Solyc02g068040.2	1.69554	2.53722	0.00954383	0.0165138	Unknown_Protein_(AHRD_V1)
Solyc06g072550.2	1.69554	2.53722	0.00954383	0.0165138	UPF0497_membrane_protein_8_(AHRD_V1_***-_U4978_VITVI);_contains_Interpro_domain(s)__IPR006459__Uncharacterised_protein_family_UPF0497,_trans-membrane_plant_subgroup_
Solyc10g007960.1	1.69229	2.53579	0.00958736	0.0165813	Allene_oxide_synthase_(AHRD_V1_**-*_A0MAV5_SOYBN);_contains_Interpro_domain(s)__IPR001128__Cytochrome_P450_
Solyc04g079050.1	32.6209	2.53495	4.16846e-12	1.67702e-11	UDP-glucosyltransferase_(AHRD_V1_****_Q8H6A4_STERE);_contains_Interpro_domain(s)__IPR002213__UDP-glucuronosyl/UDP-glucosyltransferase_
Solyc06g073710.2	1.68988	2.53472	0.00962012	0.016634	Glucan_endo-1_3-beta-glucosidase_7_(AHRD_V1_***-_B6T478_MAIZE);_contains_Interpro_domain(s)__IPR000490__Glycoside_hydrolase,_family_17_
Solyc06g065670.2	47.1638	2.53327	7.80523e-15	3.6583e-14	ATP-binding_cassette_transporter_(AHRD_V1_****_D8RL93_SELML);_contains_Interpro_domain(s)__IPR013525__ABC-2_type_transporter_
Solyc09g075320.1	15.9197	2.53176	1.0592e-06	2.92857e-06	Ring_H2_finger_protein_(AHRD_V1_*-*-_D9ZHD8_HYPPE);_contains_Interpro_domain(s)__IPR001841__Zinc_finger,_RING-type_
Solyc03g112060.2	34.8089	2.53151	2.2962e-12	9.3907e-12	Quinolinate_synthase_A_(AHRD_V1_*-*-_NADA_CYAP4);_contains_Interpro_domain(s)__IPR003808__Fe-S_metabolism_associated_SufE_
Solyc12g005750.1	2.87459	2.52875	0.00572695	0.0102654	Zinc_finger_protein_CONSTANS-LIKE_4_(AHRD_V1_*---_COL4_ARATH);_contains_Interpro_domain(s)__IPR000315__Zinc_finger,_B-box_
Solyc05g052590.1	28.0592	2.5285	1.40441e-10	5.17455e-10	Pto-like,_Serine/threonine_kinase_protein,_resistance_protein
Solyc05g006750.2	1.69312	2.52748	0.00985309	0.0170051	Glutathione_S-transferase_1_(AHRD_V1_****_C8KH57_DIOKA);_contains_Interpro_domain(s)__IPR004046__Glutathione_S-transferase,_C-terminal_
Solyc06g008400.1	1.69312	2.52748	0.00985309	0.0170051	Cc-nbs-lrr,_resistance_protein
Solyc02g087810.2	12.7329	2.52719	8.46542e-06	2.15191e-05	Aldose-1-epimerase-like_protein_(AHRD_V1_****_O48971_TOBAC);_contains_Interpro_domain(s)__IPR015443__Aldose-1-epimerase_
Solyc01g079930.1	2.86728	2.52671	0.00577135	0.0103416	Xylanase_inhibitor_(Fragment)_(AHRD_V1_**--_Q53IQ4_WHEAT);_contains_Interpro_domain(s)__IPR001461__Peptidase_A1_
Solyc05g054930.2	29.1621	2.52644	6.13645e-10	2.15793e-09	Centromere_protein-like_(AHRD_V1_***-_Q9M2W0_ARATH);_contains_Interpro_domain(s)__IPR009053__Prefoldin_
Solyc03g115920.2	488.004	2.52586	2.91154e-135	1.0317e-133	Zinc_finger_protein-like_protein_(AHRD_V1_**--_Q1PEQ5_ARATH);_contains_Interpro_domain(s)__IPR002867__Zinc_finger,_C6HC-type_
Solyc07g054150.2	1.7012	2.52578	0.0099118	0.0170975	Unknown_Protein_(AHRD_V1)
Solyc06g051850.1	1.69878	2.52471	0.00994552	0.0171462	Inorganic_phosphate_transporter_6_(AHRD_V1_****_Q5CC71_MAIZE);_contains_Interpro_domain(s)__IPR001202__WW/Rsp5/WWP_
Solyc02g084350.2	1.69471	2.52291	0.0100022	0.0172397	NAC_domain_protein_IPR003441_(AHRD_V1_***-_B9HFJ5_POPTR);_contains_Interpro_domain(s)__IPR003441__No_apical_meristem_(NAM)_protein_
Solyc07g045030.2	1.68905	2.52039	0.010082	0.0173649	NAC_domain_transcription_factor_(AHRD_V1_*-**_B6U2D4_MAIZE);_contains_Interpro_domain(s)__IPR003441__No_apical_meristem_(NAM)_protein_
Solyc09g014630.1	19.1507	2.52013	6.08952e-08	1.86186e-07	Zinc_finger_CCCH_domain-containing_protein_24_(AHRD_V1_*-*-_C3H24_ORYSJ)
Solyc03g006080.2	12.8256	2.51984	6.40034e-06	1.64932e-05	Receptor_like_kinase,_RLK
Solyc07g006550.2	1.68746	2.51967	0.0101048	0.0173974	Unknown_Protein_(AHRD_V1)
Solyc05g009880.2	1.68422	2.51822	0.010151	0.0174644	Transcription_factor_bHLH30_(AHRD_V1_**-*_BH030_ARATH);_contains_Interpro_domain(s)__IPR001092__Basic_helix-loop-helix_dimerisation_region_bHLH_
Solyc07g064370.1	1.68422	2.51822	0.010151	0.0174644	Aminotransferase-like_protein_(AHRD_V1_*-*-_Q68UQ8_ORYSJ);_contains_Interpro_domain(s)__IPR019557__Aminotransferase-like,_plant_mobile_domain_
Solyc12g010970.1	1.68422	2.51822	0.010151	0.0174644	Alcohol_dehydrogenase-like_protein_(AHRD_V1_**--_Q2KNL2_OCIBA);_contains_Interpro_domain(s)__IPR002085__Alcohol_dehydrogenase_superfamily,_zinc-containing_
Solyc10g083330.1	13.8146	2.51722	2.8599e-06	7.61881e-06	Calcium/calmodulin_protein_kinase_(AHRD_V1_*-*-_Q84ZT8_TOBAC)
Solyc03g113850.1	15.9533	2.51576	1.14829e-06	3.16404e-06	Guanine_nucleotide-binding_protein_subunit_beta_(AHRD_V1_*--*_GBB_DICDI);_contains_Interpro_domain(s)__IPR017986__WD40_repeat,_region_
Solyc06g054090.1	20.8553	2.51488	3.01558e-07	8.72336e-07	Ribosomal-protein-alanine_N-acetyltransferase_(AHRD_V1_****_D3FS71_BACPE);_contains_Interpro_domain(s)__IPR000182__GCN5-related_N-acetyltransferase_
Solyc02g087800.2	18.4444	2.51417	3.12764e-07	9.03933e-07	Aldose-1-epimerase-like_protein_(AHRD_V1_****_O48971_TOBAC);_contains_Interpro_domain(s)__IPR015443__Aldose-1-epimerase_
Solyc12g094650.1	79.7039	2.5121	3.30025e-25	2.36975e-24	Genomic_DNA_chromosome_5_P1_clone_MFC19_(AHRD_V1_***-_Q9FHI2_ARATH);_contains_Interpro_domain(s)__IPR007658__Protein_of_unknown_function_DUF594_
Solyc07g005420.1	6.2085	2.51185	0.000830196	0.00168746	Unknown_Protein_(AHRD_V1)
Solyc09g011390.2	11.6414	2.51151	1.83391e-05	4.50802e-05	Peptide_transporter_(AHRD_V1_**-*_A6YJX5_9MAGN);_contains_Interpro_domain(s)__IPR000109__TGF-beta_receptor,_type_I/II_extracellular_region_
Solyc07g049460.2	1.84671	2.51144	0.0104762	0.0179826	Laccase_(AHRD_V1_***-_B1PXG7_SOLLC);_contains_Interpro_domain(s)__IPR017761__Laccase_
Solyc06g053970.2	3.84129	2.51106	0.00327876	0.00613591	Pollen_allergen_(AHRD_V1_*-*-_Q0EEJ0_CRYJA)
Solyc07g016160.2	3.85502	2.50984	0.00334195	0.00624449	Unknown_Protein_(AHRD_V1)
Solyc06g068360.2	1.70444	2.50962	0.0104473	0.0179388	Ethylene-responsive_transcription_factor_7_(AHRD_V1_*-**_ERF83_ARATH);_contains_Interpro_domain(s)__IPR001471__Pathogenesis-related_transcriptional_factor_and_ERF,_DNA-binding_
Solyc03g005210.2	2.87759	2.50938	0.00623995	0.0111299	Non-specific_lipid-transfer_protein_(AHRD_V1_*-**_B9GSL1_POPTR);_contains_Interpro_domain(s)__IPR003612__Plant_lipid_transfer_protein/seed_storage/trypsin-alpha_amylase_inhibitor_
Solyc05g010590.2	52.6257	2.50929	2.15239e-17	1.1394e-16	WPP_domain-interacting_tail-anchored_protein_2_(AHRD_V1_***-_WIT2_ARATH)
Solyc07g053600.2	179.124	2.50884	2.33268e-43	2.66556e-42	Receptor_like_kinase,_RLK
Solyc02g091380.1	13.5642	2.50844	4.03945e-06	1.06117e-05	Unknown_Protein_(AHRD_V1)
Solyc10g045380.1	11.6253	2.50772	1.86885e-05	4.58974e-05	Vacuolar_protein_sorting_protein_62_(AHRD_V1_*---_C5GF44_AJEDR);_contains_Interpro_domain(s)__IPR009291__Protein_of_unknown_function_DUF946,_plant_
Solyc04g074920.2	1.88474	2.50738	0.0106265	0.0182321	Unknown_Protein_(AHRD_V1)
Solyc08g076970.2	7090.84	2.50631	1.34566e-77	2.7159e-76	Acetylornithine_deacetylase_or_succinyl-diaminopimelate_desuccinylase_(AHRD_V1_**--_D4MFM7_9ENTE);_contains_Interpro_domain(s)__IPR011650__Peptidase_M20,_dimerisation_
Solyc09g083440.2	1.84912	2.50598	0.0106605	0.0182846	Proteinase_inhibitor_I_(AHRD_V1_***-_Q53X28_SOLTU);_contains_Interpro_domain(s)__IPR000864__Proteinase_inhibitor_I13,_potato_inhibitor_I_
Solyc06g009110.2	53.5183	2.50556	1.2777e-17	6.84703e-17	Nucellin-like_aspartic_protease_(Fragment)_(AHRD_V1_**--_Q8L886_MAIZE);_contains_Interpro_domain(s)__IPR001461__Peptidase_A1_
Solyc06g063370.2	2456.72	2.50509	0	0	Chlorophyll_a-b_binding_protein_1A,_chloroplastic_(AHRD_V1_***-_CB2A_PYRPY);_contains_Interpro_domain(s)__IPR001344__Chlorophyll_A-B_binding_protein_
Solyc12g011030.1	68.6983	2.50483	1.47533e-22	9.67123e-22	Xyloglucan_endotransglucosylase/hydrolase_7_(AHRD_V1_***-_C0IRG6_ACTDE);_contains_Interpro_domain(s)__IPR016455__Xyloglucan_endotransglucosylase/hydrolase_
Solyc08g005440.2	8.27267	2.50479	0.000171285	0.000380348	Cc-nbs-lrr,_resistance_protein
Solyc04g074470.1	1.69146	2.50384	0.0106377	0.0182484	Os06g0220000_protein_(Fragment)_(AHRD_V1_***-_Q0DDJ2_ORYSJ);_contains_Interpro_domain(s)__IPR006766__Phosphate-induced_protein_1_conserved_region_
Solyc06g064680.1	1.69146	2.50384	0.0106377	0.0182484	Nbs-lrr,_resistance_protein
Solyc04g016010.2	106.914	2.50191	3.17232e-27	2.42602e-26	Thioredoxin_reductase_(AHRD_V1_***-_B9H9S9_POPTR);_contains_Interpro_domain(s)__IPR000103__Pyridine_nucleotide-disulphide_oxidoreductase,_class-II_
Solyc01g100530.2	6.013	2.50181	0.000864996	0.00175408	Protein_EFR3_homolog_A_(AHRD_V1_*---_EFR3A_HUMAN);_contains_Interpro_domain(s)__IPR016024__Armadillo-type_fold_
Solyc03g117330.2	121.974	2.50147	3.99906e-37	4.01696e-36	Prolyl-tRNA_synthetase_(AHRD_V1_****_Q54Q07_DICDI);_contains_Interpro_domain(s)__IPR004499__Prolyl-tRNA_synthetase,_class_IIa,_prokaryotic-type_
Solyc01g090120.2	1.70361	2.50124	0.0107323	0.0183947	Blue_copper_protein_(AHRD_V1_*---_B6UB13_MAIZE);_contains_Interpro_domain(s)__IPR003245__Plastocyanin-like_
Solyc07g008590.1	1.70361	2.50124	0.0107323	0.0183947	LRR_receptor-like_serine/threonine-protein_kinase,_RLP
Solyc07g042990.1	1.70037	2.49979	0.0107809	0.0184708	LRR_receptor-like_serine/threonine-protein_kinase,_RLP
Solyc02g090470.2	1.6818	2.49948	0.0107831	0.0184716	Peroxidase_(AHRD_V1_***-_Q58GF4_9ROSI);_contains_Interpro_domain(s)__IPR002016__Haem_peroxidase,_plant/fungal/bacterial_
Solyc06g083120.1	1.6818	2.49948	0.0107831	0.0184716	Unknown_Protein_(AHRD_V1)
Solyc06g008450.2	171.464	2.49914	8.69127e-49	1.12356e-47	Cc-nbs-lrr,_resistance_protein
Solyc07g056140.2	401.642	2.49759	3.91999e-112	1.18619e-110	Glucose-1-phosphate_adenylyltransferase_(AHRD_V1_****_D5L5Q9_SOLLC);_contains_Interpro_domain(s)__IPR011831__Glucose-1-phosphate_adenylyltransferase_
Solyc04g079900.2	633.253	2.49613	3.64738e-171	1.63959e-169	GP63_leishmanolysin_(Metallo-peptidase_clan_ma(M)_family_m8)_(AHRD_V1_*---_A4H637_LEIBR);_contains_Interpro_domain(s)__IPR001577__Peptidase_M8,_leishmanolysin_
Solyc08g079700.1	1295.25	2.49554	0	0	Zinc_finger_A20_and_AN1_domain-containing_stress-associated_protein_7_(AHRD_V1_***-_SAP7_ARATH);_contains_Interpro_domain(s)__IPR000058__Zinc_finger,_AN1-type_
Solyc12g006510.1	3.86736	2.49478	0.00345521	0.00644229	Cycloartenol_Synthase_(AHRD_V1_***-_O82139_PANGI);_contains_Interpro_domain(s)__IPR018333__Squalene_cyclase_
Solyc08g066760.2	16.8669	2.49454	4.03766e-07	1.15558e-06	Ankyrin_repeat_family_protein_(AHRD_V1_**--_Q9LVG7_ARATH);_contains_Interpro_domain(s)__IPR002110__Ankyrin_
Solyc05g007160.2	294.627	2.49414	1.13443e-77	2.29171e-76	Transcription_factor_C-MYB_(AHRD_V1_*-**_Q766Z9_ORYLA);_contains_Interpro_domain(s)__IPR015495__Myb_transcription_factor_
Solyc07g041740.1	3.86725	2.49263	0.003443	0.00642062	RNase_H_family_protein_(AHRD_V1_***-_Q0KIQ6_SOLDE);_contains_Interpro_domain(s)__IPR012337__Polynucleotidyl_transferase,_ribonuclease_H_fold_
Solyc11g066330.1	214.025	2.4922	6.94842e-63	1.13838e-61	Nodulin_family_protein_(AHRD_V1_***-_D7LIF1_ARALY);_contains_Interpro_domain(s)__IPR010658__Nodulin-like_
Solyc04g050920.2	228.474	2.48887	2.46582e-67	4.35461e-66	Os02g0504100_protein_(Fragment)_(AHRD_V1_*-*-_Q0E114_ORYSJ)
Solyc09g098490.2	42.8542	2.48823	3.04018e-14	1.38495e-13	Epsin_2_(AHRD_V1_*-*-_Q5NCM7_MOUSE);_contains_Interpro_domain(s)__IPR001026__Epsin,_N-terminal_
Solyc05g012790.2	230.102	2.48815	5.91603e-67	1.03552e-65	Palmitoyltransferase_erf2_(AHRD_V1_*-*-_C5FZI1_NANOT);_contains_Interpro_domain(s)__IPR001594__Zinc_finger,_DHHC-type_
Solyc00g006820.2	182.994	2.48535	3.56519e-52	4.89696e-51	Peptide_transporter-like_protein_(AHRD_V1_**-*_Q9LYR6_ARATH);_contains_Interpro_domain(s)__IPR000109__TGF-beta_receptor,_type_I/II_extracellular_region_
Solyc07g043460.2	17.566	2.48491	4.73744e-07	1.34823e-06	Cytochrome_P450_(AHRD_V1_***-_A9ZT56_COPJA);_contains_Interpro_domain(s)__IPR002401__Cytochrome_P450,_E-class,_group_I_
Solyc01g096370.2	1.68504	2.48389	0.0113335	0.0193369	BHLH_transcription_factor_(AHRD_V1_*-**_Q401N4_9LILI);_contains_Interpro_domain(s)__IPR011598__Helix-loop-helix_DNA-binding_
Solyc01g102900.2	1.68504	2.48389	0.0113335	0.0193369	Germin-like_protein_4_(AHRD_V1_***-_A8QK90_VITVI);_contains_Interpro_domain(s)__IPR014710__RmlC-like_jelly_roll_fold_
Solyc02g070420.2	1.68504	2.48389	0.0113335	0.0193369	Binding_protein_(AHRD_V1_*-*-_D7LH17_ARALY)
Solyc04g057910.2	1.68504	2.48389	0.0113335	0.0193369	Unknown_Protein_(AHRD_V1)
Solyc08g006930.2	289.378	2.48364	3.5305e-82	7.51596e-81	Photosystem_I_reaction_center_subunit_X_psaK_(AHRD_V1_***-_Q84QE6_TOBAC);_contains_Interpro_domain(s)__IPR017493__Photosystem_I_reaction_center,_PsaK,_plant_
Solyc02g087980.2	73.093	2.4831	3.13572e-23	2.10502e-22	Structural_maintenance_of_chromosomes_protein_4_(AHRD_V1_**--_D8TXU8_VOLCA);_contains_Interpro_domain(s)__IPR003395__RecF/RecN/SMC_protein,_N-terminal_
Solyc07g066330.2	48.535	2.48308	6.85438e-15	3.22097e-14	NAC_domain_protein_IPR003441_(AHRD_V1_***-_B9HH13_POPTR);_contains_Interpro_domain(s)__IPR003441__No_apical_meristem_(NAM)_protein_
Solyc01g100930.2	51.651	2.48279	1.14538e-15	5.62277e-15	GDSL_esterase/lipase_At1g09390_(AHRD_V1_***-_GDL2_ARATH);_contains_Interpro_domain(s)__IPR001087__Lipase,_GDSL_
Solyc09g009480.1	4.04144	2.48165	0.00405966	0.00748272	S-locus_F-box-like_protein_b_(AHRD_V1_***-_B0F0G1_PETIN)
Solyc12g014410.1	147.238	2.48123	1.05854e-43	1.22439e-42	Ribonuclease_III_family_protein_(AHRD_V1_*-**_D7MAI2_ARALY);_contains_Interpro_domain(s)__IPR000999__Ribonuclease_III_
Solyc01g008790.2	76.6106	2.48074	9.77067e-23	6.43404e-22	Phosphoesterase_family_protein_(AHRD_V1_***-_D7LEV5_ARALY);_contains_Interpro_domain(s)__IPR007312__Phosphoesterase_
Solyc03g083100.2	154.723	2.48024	6.70246e-46	8.17865e-45	Calmodulin-binding_protein_family-like_(AHRD_V1_**-*_Q6YXT2_ORYSJ);_contains_Interpro_domain(s)__IPR000048__IQ_calmodulin-binding_region_
Solyc12g011140.1	7.02719	2.48019	0.000512247	0.0010737	Subtilisin-like_protease_(AHRD_V1_***-_Q6WNU4_SOYBN);_contains_Interpro_domain(s)__IPR015500__Peptidase_S8,_subtilisin-related_
Solyc04g011390.1	346.086	2.47866	6.19779e-98	1.60913e-96	Histone_H4_(AHRD_V1_***-_B6T0P4_MAIZE);_contains_Interpro_domain(s)__IPR001951__Histone_H4_
Solyc03g114160.1	42.6351	2.47861	7.01713e-14	3.14075e-13	U-box_domain-containing_protein_(AHRD_V1_***-_D7KBV1_ARALY);_contains_Interpro_domain(s)__IPR011989__Armadillo-like_helical_
Solyc02g082050.2	6.24103	2.4784	0.00119148	0.00237021	Tir-nbs-lrr,_resistance_protein
Solyc09g015630.1	2.69079	2.47783	0.00710291	0.0125508	Chlorophyllide_a_oxygenase,_chloroplastic_(AHRD_V1_***-_CAO_ORYSJ)
Solyc11g061960.1	3.88092	2.47452	0.0039544	0.00730107	Serine/threonine_kinase_(AHRD_V1_*-*-_C4QNN2_SCHMA);_contains_Interpro_domain(s)__IPR002290__Serine/threonine_protein_kinase_
Solyc04g078420.1	1526.57	2.47366	0	0	MYB_transcription_factor_(AHRD_V1_*-*-_A3F8D7_CAPAN);_contains_Interpro_domain(s)__IPR015495__Myb_transcription_factor_
Solyc09g061840.2	248.15	2.47197	4.29884e-71	8.04212e-70	3-ketoacyl_CoA_thiolase_1_(AHRD_V1_****_C8YNG6_PETHY);_contains_Interpro_domain(s)__IPR002155__Thiolase_
Solyc01g100710.2	1289.29	2.47133	3.51574e-307	3.10943e-305	Unknown_Protein_(AHRD_V1)
Solyc08g074520.1	78.1765	2.47108	1.12666e-24	7.9355e-24	TATA-binding_protein-associated_factor_MOT1_(AHRD_V1_*---_C1G0V1_PARBD);_contains_Interpro_domain(s)__IPR011989__Armadillo-like_helical_
Solyc08g042100.2	2.6932	2.47058	0.00736764	0.012988	Armadillo/beta-catenin_repeat_family_protein_(AHRD_V1_**--_D7MAU3_ARALY);_contains_Interpro_domain(s)__IPR011989__Armadillo-like_helical_
Solyc06g049030.2	55.6104	2.46866	1.78192e-17	9.46978e-17	Ring_finger_protein_(AHRD_V1_***-_O49869_HORVU);_contains_Interpro_domain(s)__IPR018957__Zinc_finger,_C3HC4_RING-type_
Solyc03g093180.1	3.90689	2.46855	0.00379517	0.00702736	Peroxisomal_membrane_protein_11-4_(AHRD_V1_***-_PX114_ORYSJ);_contains_Interpro_domain(s)__IPR008733__Peroxisomal_biogenesis_factor_11_
Solyc07g062630.1	2.68996	2.46717	0.0074828	0.0131771	ABC_transporter_G_family_member_10_(AHRD_V1_***-_AB10G_ARATH);_contains_Interpro_domain(s)__IPR013525__ABC-2_type_transporter_
Solyc07g056280.2	43.497	2.46603	1.56292e-13	6.87516e-13	WRKY_transcription_factor_16_(AHRD_V1_*-*-_Q7X7E3_ORYSJ);_contains_Interpro_domain(s)__IPR003657__DNA-binding_WRKY_
Solyc06g061090.2	38.4842	2.46563	1.57524e-12	6.51818e-12	LOC555512_protein_(Fragment)_(AHRD_V1_*-*-_Q1LVY9_DANRE)
Solyc03g033910.1	1.68822	2.46555	0.0120082	0.020392	Unknown_Protein_(AHRD_V1)
Solyc10g078260.1	75.2626	2.45688	1.86321e-23	1.2605e-22	Peptidyl-prolyl_cis-trans_isomerase_(AHRD_V1_*---_Q86M29_BRUMA);_contains_Interpro_domain(s)__IPR001179__Peptidyl-prolyl_cis-trans_isomerase,_FKBP-type_
Solyc01g108390.2	3.9877	2.45539	0.00544788	0.00981001	Proteinase_inhibitor_(AHRD_V1_***-_D6BR63_9ROSI);_contains_Interpro_domain(s)__IPR000864__Proteinase_inhibitor_I13,_potato_inhibitor_I_
Solyc03g097840.2	12.0983	2.45278	1.45487e-05	3.61095e-05	Mitochondrial_phosphate_carrier_protein_(AHRD_V1_****_B9GFH9_POPTR);_contains_Interpro_domain(s)__IPR001993__Mitochondrial_substrate_carrier_
Solyc03g095370.2	16.2849	2.45232	9.75612e-07	2.70848e-06	Unknown_Protein_(AHRD_V1)
Solyc01g005800.2	10.3209	2.45209	0.000109125	0.000247393	Calmodulin_binding_protein_(AHRD_V1_*--*_B6U0B7_MAIZE)
Solyc02g078600.2	2.6892	2.45172	0.00805909	0.0141143	Solute_carrier_family_2,_facilitated_glucose_transporter_member_3_(AHRD_V1_***-_GTR3_CHICK);_contains_Interpro_domain(s)__IPR003663__Sugar/inositol_transporter_
Solyc04g074450.1	224.83	2.45161	3.50832e-58	5.3118e-57	Phi-1_protein_(Fragment)_(AHRD_V1_***-_Q4LAX0_CAPCH);_contains_Interpro_domain(s)__IPR006766__Phosphate-induced_protein_1_conserved_region_
Solyc06g053150.1	35.3443	2.45128	2.36483e-12	9.66044e-12	ATPase_AAA_family_protein_expressed_(AHRD_V1_**--_Q8GZX0_ORYSJ);_contains_Interpro_domain(s)__IPR003959__ATPase,_AAA-type,_core_
Solyc09g065430.2	2.70702	2.4506	0.00764433	0.0134344	Non-specific_lipid-transfer_protein_(AHRD_V1_*-*-_B9NBN9_POPTR);_contains_Interpro_domain(s)__IPR013770__Plant_lipid_transfer_protein_and_hydrophobic_protein,_helical_
Solyc12g027540.1	435.835	2.45048	4.90631e-120	1.57909e-118	Unknown_Protein_(AHRD_V1)
Solyc12g006690.1	13.5271	2.45009	1.16444e-05	2.9174e-05	Kinase_family_protein_(AHRD_V1_****_D7LER6_ARALY);_contains_Interpro_domain(s)__IPR002290__Serine/threonine_protein_kinase_
Solyc01g068460.2	1875.93	2.44986	0	0	Pathogen-induced_calmodulin-binding_protein_(Fragment)_(AHRD_V1_*-*-_Q8H6W8_PHAVU);_contains_Interpro_domain(s)__IPR012417__Calmodulin-binding,_plant_
Solyc03g119060.2	622.74	2.44881	9.13092e-152	3.67212e-150	Alpha-dioxygenase_2_(AHRD_V1_**--_Q5WM33_SOLLC);_contains_Interpro_domain(s)__IPR002007__Haem_peroxidase,_animal_
Solyc01g099630.2	120.351	2.44651	1.57878e-35	1.51989e-34	Xyloglucan_endotransglucosylase/hydrolase_5_(AHRD_V1_****_C0IRG4_ACTDE);_contains_Interpro_domain(s)__IPR016455__Xyloglucan_endotransglucosylase/hydrolase__IPR008263__Glycoside_hydrolase,_family_16,_active_site_
Solyc03g119200.2	111.043	2.44476	4.6323e-33	4.17329e-32	Mandelate_racemase/muconate_lactonizing_enzyme_family_protein_(AHRD_V1_****_A9GEI3_SORC5);_contains_Interpro_domain(s)__IPR001354__Mandelate_racemase/muconate_lactonizing_enzyme_
Solyc08g065210.1	8.90122	2.44427	0.000136544	0.000306709	Unknown_Protein_(AHRD_V1)
Solyc02g088230.2	52.8732	2.4419	3.43628e-16	1.72823e-15	Xenotropic_and_polytropic_retrovirus_receptor_(AHRD_V1_**-*_B2GU54_XENTR);_contains_Interpro_domain(s)__IPR004342__EXS,_C-terminal_
Solyc02g089270.1	38.9136	2.44082	3.19754e-13	1.38061e-12	Unknown_Protein_(AHRD_V1)
Solyc02g071380.2	149.089	2.43989	1.82149e-43	2.0891e-42	1-aminocyclopropane-1-carboxylate_oxidase_3_(AHRD_V1_**--_ACCO3_CUCME);_contains_Interpro_domain(s)__IPR005123__Oxoglutarate_and_iron-dependent_oxygenase_
Solyc07g062310.2	75.9295	2.43958	1.63881e-23	1.11111e-22	Os03g0825600_protein_(Fragment)_(AHRD_V1_***-_Q0DM67_ORYSJ);_contains_Interpro_domain(s)__IPR006943__Protein_of_unknown_function_DUF641,_plant_
Solyc08g008150.1	3.70711	2.43836	0.00432966	0.00794001	Plant_cell_wall_protein_SlTFR88_(AHRD_V1_***-_Q19QU4_SOLLC)
Solyc07g008670.2	31.7089	2.43774	3.80282e-11	1.4518e-10	AT1G74160_protein_(Fragment)_(AHRD_V1_*-*-_B9DHP4_ARATH)
Solyc07g021530.2	18.3457	2.4377	2.07452e-07	6.09032e-07	Unknown_Protein_(AHRD_V1)
Solyc06g008180.1	13.0892	2.43618	8.67561e-06	2.20226e-05	Unknown_Protein_(AHRD_V1)
Solyc02g066920.2	29.2005	2.43473	2.03334e-09	6.92215e-09	Genomic_DNA_chromosome_5_TAC_clone_K3_(AHRD_V1_***-_Q9FL87_ARATH)
Solyc04g012050.2	3.88265	2.43417	0.00518885	0.00937735	Ethylene_responsive_transcription_factor_2a_(AHRD_V1_*-*-_C0J9I7_9ROSA);_contains_Interpro_domain(s)__IPR001471__Pathogenesis-related_transcriptional_factor_and_ERF,_DNA-binding_
Solyc09g074300.1	48.6934	2.43366	1.16678e-14	5.42314e-14	Histone_H2A_(AHRD_V1_***-_B9REZ0_RICCO);_contains_Interpro_domain(s)__IPR002119__Histone_H2A_
Solyc10g080000.1	94.1811	2.43364	1.50991e-26	1.13124e-25	Transcription_initiation_factor_IIB-2_(AHRD_V1_***-_D7L8X6_ARALY);_contains_Interpro_domain(s)__IPR000812__Transcription_factor_TFIIB_related_
Solyc09g083400.2	26.7665	2.43288	2.39951e-08	7.53554e-08	Os02g0200800_protein_(Fragment)_(AHRD_V1_*-*-_Q0E303_ORYSJ);_contains_Interpro_domain(s)__IPR009675__Targeting_for_Xklp2_
Solyc11g073110.1	4.88749	2.43129	0.00298879	0.00563933	Auxin-regulated_protein_(AHRD_V1_***-_Q945F5_SOLLC);_contains_Interpro_domain(s)__IPR010369__Protein_of_unknown_function_DUF966_
Solyc10g083740.1	133.966	2.42941	7.18931e-39	7.49128e-38	60S_ribosomal_protein_L24_(AHRD_V1_***-_B3TM46_ELAGV);_contains_Interpro_domain(s)__IPR000988__Ribosomal_protein_L24e_
Solyc06g050250.1	28.7133	2.4284	1.13334e-09	3.92021e-09	Xanthine/uracil_permease_family_protein_(AHRD_V1_***-_D7L9S9_ARALY);_contains_Interpro_domain(s)__IPR006043__Xanthine/uracil/vitamin_C_permease_
Solyc02g085880.1	1.69064	2.42816	0.0134745	0.0226943	Cytochrome_P450
Solyc02g086250.2	8.84739	2.4281	0.000201892	0.000444366	Genomic_DNA_chromosome_3_P1_clone_MAL21_(AHRD_V1_***-_Q9LJZ4_ARATH)
Solyc12g055710.1	4.66514	2.42786	0.00268769	0.00510396	RING_finger_protein_38_(AHRD_V1_*-*-_RNF38_HUMAN);_contains_Interpro_domain(s)__IPR018957__Zinc_finger,_C3HC4_RING-type_
Solyc11g072830.1	9.901	2.42782	7.21847e-05	0.000167273	Chitinase_2_(AHRD_V1_***-_B6U7J7_MAIZE);_contains_Interpro_domain(s)__IPR001223__Glycoside_hydrolase,_family_18,_catalytic_domain_
Solyc03g117960.2	26.812	2.42599	3.27006e-09	1.09794e-08	Tyrosyl-DNA_phosphodiesterase_family_protein_(AHRD_V1_*-*-_B6AFR8_CRYMR);_contains_Interpro_domain(s)__IPR010347__Tyrosyl-DNA_phosphodiesterase_
Solyc02g090620.2	9.86619	2.42557	9.3536e-05	0.000213857	Unknown_Protein_(AHRD_V1)
Solyc02g093480.2	2.69264	2.42527	0.00867823	0.0151195	Lysine_ketoglutarate_reductase_trans-splicing_related_1_(AHRD_V1_***-_B6TPP1_MAIZE);_contains_Interpro_domain(s)__IPR007877__Protein_of_unknown_function_DUF707_
Solyc06g051960.2	9.91048	2.42473	7.72327e-05	0.000178418	Pectinesterase_(AHRD_V1_***-_B9IDR8_POPTR);_contains_Interpro_domain(s)__IPR000070__Pectinesterase,_catalytic_
Solyc03g034000.2	4.67748	2.42304	0.0025547	0.00486202	Transcription_factor_(AHRD_V1_*-*-_D6MKM4_9ASPA);_contains_Interpro_domain(s)__IPR011598__Helix-loop-helix_DNA-binding_
Solyc03g116690.2	12.1042	2.42267	2.67883e-05	6.47737e-05	Blue_copper_protein_(AHRD_V1_**--_D1MWY8_CITLA);_contains_Interpro_domain(s)__IPR003245__Plastocyanin-like_
Solyc06g059860.2	88.379	2.42243	8.84485e-26	6.46848e-25	Unknown_Protein_(AHRD_V1)
Solyc04g081680.2	48.0694	2.42163	1.19305e-15	5.85018e-15	Unknown_Protein_(AHRD_V1)
Solyc12g057150.1	86.2321	2.42137	1.23469e-24	8.68233e-24	Unknown_Protein_(AHRD_V1)
Solyc11g071740.1	54.3821	2.42082	2.79594e-17	1.47505e-16	Calmodulin-like_protein_(AHRD_V1_***-_Q0VJ70_DATME);_contains_Interpro_domain(s)__IPR011992__EF-Hand_type_
Solyc02g065550.2	195.006	2.42059	8.486e-54	1.20045e-52	Coiled-coil_domain-containing_protein_109A_(AHRD_V1_*---_C109A_MOUSE);_contains_Interpro_domain(s)__IPR006769__Protein_of_unknown_function_DUF607_
Solyc04g072940.2	29.6146	2.4204	4.50728e-10	1.60106e-09	Unknown_Protein_(AHRD_V1)
Solyc03g112790.2	7.71369	2.41649	0.000309887	0.000666819	Genomic_DNA_chromosome_5_TAC_clone_K6A12_(AHRD_V1_***-_Q9FGR6_ARATH)
Solyc08g021890.2	207.212	2.41624	2.62225e-50	3.47034e-49	DnaJ_homolog_subfamily_C_member_13_(AHRD_V1_**--_DJC13_HUMAN)
Solyc06g053780.2	25.4231	2.41215	4.61792e-09	1.53206e-08	Os02g0200800_protein_(Fragment)_(AHRD_V1_*-*-_Q0E303_ORYSJ);_contains_Interpro_domain(s)__IPR009675__Targeting_for_Xklp2_
Solyc07g007050.1	46.1759	2.41195	1.03381e-13	4.59313e-13	Unknown_Protein_(AHRD_V1)
Solyc12g099930.1	272.814	2.41183	2.14972e-76	4.28703e-75	Serine-glyoxylate_aminotransferase_(AHRD_V1_***-_Q3S2I1_SPIPO);_contains_Interpro_domain(s)__IPR000192__Aminotransferase,_class_V/Cysteine_desulfurase_
Solyc06g068770.2	32.4749	2.41027	3.37435e-11	1.29276e-10	Exostosin-like_glycosyltransferase_(AHRD_V1_**--_A8I7L6_CHLRE);_contains_Interpro_domain(s)__IPR004263__Exostosin-like_
Solyc01g092950.2	1.52331	2.40976	0.0141405	0.0237315	MADS-box_transcription_factor_2_(AHRD_V1_****_D1MFS7_HEVBR);_contains_Interpro_domain(s)__IPR002487__Transcription_factor,_K-box_
Solyc12g099720.1	1.69395	2.40825	0.0143093	0.0239982	Sensor_histidine_kinase_(AHRD_V1_*-*-_B0TGI2_HELMI);_contains_Interpro_domain(s)__IPR001789__Signal_transduction_response_regulator,_receiver_region_
Solyc01g104110.2	96.3496	2.40769	5.02653e-29	4.08525e-28	Legumin_11S-globulin_(AHRD_V1_**--_Q39770_GINBI);_contains_Interpro_domain(s)__IPR011051__Cupin,_RmlC-type_
Solyc05g051780.2	163.737	2.40618	1.60722e-47	2.0248e-46	Gamma-glutamyltransferase-like_protein_(AHRD_V1_****_Q9M0G0_ARATH);_contains_Interpro_domain(s)__IPR000101__Gamma-glutamyltranspeptidase_
Solyc12g094720.1	15.9951	2.40562	1.44226e-06	3.9446e-06	PsbP_domain-containing_protein_3,_chloroplastic_(AHRD_V1_***-_PPD3_ARATH);_contains_Interpro_domain(s)__IPR016123__Mog1/PsbP,_alpha/beta/alpha_sandwich_
Solyc06g068940.2	5.73144	2.40526	0.00139302	0.00274927	C2_domain-containing_protein_(AHRD_V1_**--_D7L7Y3_ARALY);_contains_Interpro_domain(s)__IPR018029__C2_membrane_targeting_protein_
Solyc12g010670.1	17.9468	2.40391	8.36314e-07	2.33457e-06	RING_finger_protein_5_(AHRD_V1_*---_B6UBI0_MAIZE);_contains_Interpro_domain(s)__IPR018957__Zinc_finger,_C3HC4_RING-type_
Solyc07g007750.2	15.7468	2.40362	2.79123e-06	7.44225e-06	Defensin_protein_(AHRD_V1_***-_B1N678_SOLLC);_contains_Interpro_domain(s)__IPR008177__Gamma_Purothionin_
Solyc07g065500.1	116.701	2.40318	9.37147e-34	8.59954e-33	Nuclear_transcription_factor_Y_subunit_B-3_(AHRD_V1_****_B6SUG8_MAIZE);_contains_Interpro_domain(s)__IPR003957__Transcription_factor,_CBFA/NFYB,_DNA_topoisomerase_
Solyc06g063160.1	8.97299	2.40317	0.000229079	0.000500812	Unknown_Protein_(AHRD_V1)
Solyc06g053610.2	1.52656	2.40286	0.0144415	0.024202	Myb-related_transcription_factor_(AHRD_V1_**-*_A7ULI0_DATME);_contains_Interpro_domain(s)__IPR017930__Myb-type_HTH_DNA-binding_domain_
Solyc07g052510.2	1.52656	2.40286	0.0144415	0.024202	Peroxidase_(AHRD_V1_****_Q07446_SOLLC);_contains_Interpro_domain(s)__IPR002016__Haem_peroxidase,_plant/fungal/bacterial_
Solyc10g049600.1	9.73377	2.40258	0.000119535	0.000269841	Progesterone_5-beta-reductase_(AHRD_V1_***-_D6NIX2_ATRBE);_contains_Interpro_domain(s)__IPR016040__NAD(P)-binding_domain_
Solyc03g096550.2	59.097	2.40249	1.02825e-17	5.53344e-17	Wound/stress_protein_(AHRD_V1_**--_Q672Q3_SOLLC);_contains_Interpro_domain(s)__IPR001024__Lipoxygenase,_LH2_
Solyc04g080690.1	1.52573	2.40246	0.0144587	0.0242262	SEC14-like_protein_(AHRD_V1_**--_Q9T027_ARATH);_contains_Interpro_domain(s)__IPR001251__Cellular_retinaldehyde-binding/triple_function,_C-terminal_
Solyc09g061700.2	3.74198	2.40238	0.00514228	0.00930014	Male_sterility_5_family_protein_(Fragment)_(AHRD_V1_*---_B1Q393_BRAOT);_contains_Interpro_domain(s)__IPR011990__Tetratricopeptide-like_helical_
Solyc05g017920.1	2.72335	2.40221	0.00973758	0.0168197	Unknown_Protein_(AHRD_V1)
Solyc03g020080.2	1.68829	2.40185	0.014583	0.024397	Proteinase_inhibitor_II_(AHRD_V1_***-_Q3S483_SOLTU);_contains_Interpro_domain(s)__IPR003465__Proteinase_inhibitor_I20,_Pin2_
Solyc10g086290.1	1.68829	2.40185	0.014583	0.024397	MYB_transcription_factor_(AHRD_V1_**--_A9YY82_SOLTU);_contains_Interpro_domain(s)__IPR015495__Myb_transcription_factor_
Solyc03g044440.1	1.67773	2.40044	0.0146408	0.0244804	Ribosomal_protein_L22_family_protein_(AHRD_V1_**--_D7KJG5_ARALY);_contains_Interpro_domain(s)__IPR005727__Ribosomal_protein_L22,_bacterial-type_
Solyc05g015940.1	1.67773	2.40044	0.0146408	0.0244804	11-beta-hydroxysteroid_dehydrogenase-like_(Fragment)_(AHRD_V1_*-*-_Q0WLN5_ARATH);_contains_Interpro_domain(s)__IPR002198__Short-chain_dehydrogenase/reductase_SDR_
Solyc02g036260.2	1.5209	2.40007	0.0145616	0.024378	Uncharacterized_membrane_protein_C2G11.09_(AHRD_V1_**--_YAB9_SCHPO);_contains_Interpro_domain(s)__IPR003864__Protein_of_unknown_function_DUF221_
Solyc02g091750.2	1.5209	2.40007	0.0145616	0.024378	Starch_synthase_V_(AHRD_V1_***-_B2ZGM7_SOLTU)
Solyc05g008240.2	1.5209	2.40007	0.0145616	0.024378	Unknown_Protein_(AHRD_V1)
Solyc05g008410.1	1.5209	2.40007	0.0145616	0.024378	Unknown_Protein_(AHRD_V1)
Solyc10g076500.1	1.5209	2.40007	0.0145616	0.024378	LRR_receptor-like_serine/threonine-protein_kinase,_RLP
Solyc01g079140.2	1.52007	2.39967	0.0145789	0.0243939	Unknown_Protein_(AHRD_V1)
Solyc01g090340.2	1.52007	2.39967	0.0145789	0.0243939	Ethylene_responsive_transcription_factor_1b_(AHRD_V1_*-*-_C0J9I8_9ROSA);_contains_Interpro_domain(s)__IPR001471__Pathogenesis-related_transcriptional_factor_and_ERF,_DNA-binding_
Solyc02g080850.1	1.52007	2.39967	0.0145789	0.0243939	F-box-like_(AHRD_V1_***-_Q6H6K1_ORYSJ)
Solyc05g056420.2	1.52007	2.39967	0.0145789	0.0243939	Diacylglycerol_kinase_1_(AHRD_V1_****_A8QM12_MAIZE);_contains_Interpro_domain(s)__IPR000756__Diacylglycerol_kinase_accessory_region_
Solyc06g074760.1	1.52007	2.39967	0.0145789	0.0243939	Neuralized_(Fragment)_(AHRD_V1_*---_Q177Q7_AEDAE);_contains_Interpro_domain(s)__IPR001841__Zinc_finger,_RING-type_
Solyc04g051690.2	3.68382	2.39854	0.00569029	0.0102072	WRKY_transcription_factor_16_(AHRD_V1_***-_C9DI05_9ROSI);_contains_Interpro_domain(s)__IPR003657__DNA-binding_WRKY_
Solyc04g009880.1	1.51765	2.39846	0.0146308	0.0244675	Unknown_Protein_(AHRD_V1)
Solyc04g010010.1	1.51765	2.39846	0.0146308	0.0244675	Thioredoxin-like_protein_1_(AHRD_V1_*-*-_B6SHZ5_MAIZE);_contains_Interpro_domain(s)__IPR015467__Thioredoxin,_core_
Solyc06g009040.2	1.70527	2.39827	0.0147454	0.0246346	Glutathione_S-transferase_(AHRD_V1_****_A5YWI9_SOLTU);_contains_Interpro_domain(s)__IPR004046__Glutathione_S-transferase,_C-terminal_
Solyc10g080620.1	1.68014	2.39794	0.0147509	0.0246418	Unknown_Protein_(AHRD_V1)
Solyc06g075010.2	157.582	2.39632	4.78494e-36	4.68735e-35	chaperonin_(AHRD_V1_***-_B2IXD2_NOSP7);_contains_Interpro_domain(s)__IPR001844__Chaperonin_Cpn60_
Solyc10g007970.1	4.71699	2.39592	0.00332919	0.00622385	WRKY_transcription_factor_5_(AHRD_V1_***-_A7UGD2_SOLTU);_contains_Interpro_domain(s)__IPR003657__DNA-binding_WRKY_
Solyc09g013160.2	1.67531	2.3956	0.0148523	0.0247941	WD_repeat_protein_62_(AHRD_V1_**--_B0X0B3_CULQU);_contains_Interpro_domain(s)__IPR017986__WD40_repeat,_region_
Solyc01g056350.1	98.8805	2.3956	2.66637e-29	2.18584e-28	Unknown_Protein_(AHRD_V1)
Solyc08g074970.1	13.8009	2.39551	6.63731e-06	1.70695e-05	Glycosyl_transferase_group_1_(AHRD_V1_****_A9B8A9_HERA2);_contains_Interpro_domain(s)__IPR001296__Glycosyl_transferase,_group_1_
Solyc08g077550.2	2.7032	2.39398	0.0100414	0.0172992	Novel_plant_SNARE_11_(AHRD_V1_***-_B6TAD9_MAIZE);_contains_Interpro_domain(s)__IPR000727__Target_SNARE_coiled-coil_region_
Solyc03g093120.2	107.542	2.39366	3.06282e-31	2.63599e-30	Xyloglucan_endotransglucosylase/hydrolase_9_(AHRD_V1_****_C0IRG8_9ERIC);_contains_Interpro_domain(s)__IPR016455__Xyloglucan_endotransglucosylase/hydrolase_
Solyc12g056220.1	1097.29	2.39334	3.28962e-255	2.39372e-253	Aquaporin_(AHRD_V1_***-_Q8W507_TOBAC);_contains_Interpro_domain(s)__IPR012269__Aquaporin_
Solyc05g010700.1	5.68089	2.39224	0.00169243	0.00329978	Unknown_Protein_(AHRD_V1)
Solyc04g078040.2	3.72511	2.39184	0.00554947	0.0099719	Mpv17_protein_(AHRD_V1_**--_Q178F4_AEDAE);_contains_Interpro_domain(s)__IPR007248__Mpv17/PMP22_
Solyc10g009340.1	196.086	2.39058	2.95065e-54	4.2069e-53	Calmodulin_(AHRD_V1_***-_Q39890_SOYBN);_contains_Interpro_domain(s)__IPR011992__EF-Hand_type_
Solyc10g086310.1	4.731	2.38953	0.00285233	0.00539917	Ras-related_protein_Rab-18_(AHRD_V1_***-_B6TSE5_MAIZE);_contains_Interpro_domain(s)__IPR015598__Rab18_
Solyc06g035720.2	345.813	2.38943	7.74613e-92	1.8643e-90	BCL-2_binding_anthanogene-1_(AHRD_V1_****_B4FV61_MAIZE);_contains_Interpro_domain(s)__IPR003103__Apoptosis_regulator_Bcl-2_protein,_BAG_
Solyc05g043330.2	42.7291	2.38817	6.10267e-13	2.5948e-12	GDSL_esterase/lipase_At2g04570_(AHRD_V1_***-_GDL34_ARATH);_contains_Interpro_domain(s)__IPR001087__Lipase,_GDSL_
Solyc02g068660.1	8.79486	2.38803	0.000193216	0.000426436	Receptor-like_protein_kinase_At3g21340_(AHRD_V1_*-**_RLK6_ARATH);_contains_Interpro_domain(s)__IPR002290__Serine/threonine_protein_kinase_
Solyc05g055080.1	7.75783	2.38785	0.000521074	0.00109083	Unknown_Protein_(AHRD_V1)
Solyc02g083630.2	5.71785	2.3878	0.00181181	0.00351898	Ascorbate_peroxidase_(AHRD_V1_****_Q9XGS8_ZANAE);_contains_Interpro_domain(s)__IPR002207__Plant_ascorbate_peroxidase_
Solyc05g013690.2	2.52181	2.38744	0.0100121	0.0172555	GDSL_esterase/lipase_At3g26430_(AHRD_V1_***-_GDL53_ARATH);_contains_Interpro_domain(s)__IPR001087__Lipase,_GDSL_
Solyc07g007870.2	274.381	2.38647	3.87724e-74	7.53188e-73	NADH_flavin_oxidoreductase/12-oxophytodienoate_reductase_(AHRD_V1_**-*_Q2U7C4_ASPOR);_contains_Interpro_domain(s)__IPR001155__NADH:flavin_oxidoreductase/NADH_oxidase,_N-terminal_
Solyc02g090140.1	182.298	2.3839	5.37913e-49	6.98292e-48	Unknown_Protein_(AHRD_V1)
Solyc04g079250.2	1.6729	2.3827	0.0154282	0.0256707	Patatin-like_protein_1_(AHRD_V1_***-_Q9FZ09_TOBAC);_contains_Interpro_domain(s)__IPR002641__Patatin_
Solyc12g019070.1	1.6729	2.3827	0.0154282	0.0256707	Type_I_inositol-1,4,5-trisphosphate_5-phosphatase_12_(AHRD_V1_***-_IP5PC_ARATH)
Solyc01g103250.2	236.617	2.3805	5.27187e-61	8.36616e-60	Histone-lysine_N-methyltransferase_NSD3_(AHRD_V1_*---_NSD3_HUMAN);_contains_Interpro_domain(s)__IPR018144__Plus-3_domain,_subgroup_
Solyc03g005820.2	32.9355	2.38035	8.91992e-11	3.33283e-10	Purine_permease_family_protein_(AHRD_V1_**-*_D7MCV2_ARALY);_contains_Interpro_domain(s)__IPR004853__Protein_of_unknown_function_DUF250_
Solyc11g018710.1	8.57967	2.38001	0.00020446	0.000449701	Unknown_Protein_(AHRD_V1)
Solyc10g077130.1	154.578	2.37935	6.46284e-43	7.31592e-42	Atcambp25-binding_protein_OF_(AHRD_V1_***-_D7LGI4_ARALY);_contains_Interpro_domain(s)__IPR008889__VQ_
Solyc01g010390.2	120.133	2.37844	4.34683e-35	4.13167e-34	Beta-glucosidase_(AHRD_V1_***-_D3YJ59_VITVI);_contains_Interpro_domain(s)__IPR001360__Glycoside_hydrolase,_family_1_
Solyc01g007640.2	102.156	2.37652	5.58474e-05	0.000130695	Ycf2_(AHRD_V1_***-_D2KLP5_OLEEU);_contains_Interpro_domain(s)__IPR008543__Chloroplast_Ycf2_
Solyc01g009220.2	1.53463	2.37638	0.015639	0.0259897	Restricted_tev_movement_2_(AHRD_V1_*---_D5K205_ARATH);_contains_Interpro_domain(s)__IPR008978__HSP20-like_chaperone_
Solyc12g087860.1	1.53463	2.37638	0.015639	0.0259897	Ring_H2_finger_protein_(AHRD_V1_*-*-_D9ZHD8_HYPPE);_contains_Interpro_domain(s)__IPR018957__Zinc_finger,_C3HC4_RING-type_
Solyc03g031600.2	391.984	2.3763	5.1718e-105	1.44631e-103	Peroxisomal_membrane_protein_PMP22_(AHRD_V1_***-_B6TFH7_MAIZE);_contains_Interpro_domain(s)__IPR007248__Mpv17/PMP22_
Solyc06g054630.1	1.52414	2.37621	0.0156425	0.0259936	Ethylene-responsive_transcription_factor_1_(AHRD_V1_*-*-_ERF1_ORYSJ);_contains_Interpro_domain(s)__IPR001471__Pathogenesis-related_transcriptional_factor_and_ERF,_DNA-binding_
Solyc02g070690.1	36.9122	2.37482	4.04469e-12	1.62873e-11	C2_domain-containing_protein_(AHRD_V1_***-_D7LFS6_ARALY);_contains_Interpro_domain(s)__IPR018029__C2_membrane_targeting_protein_
Solyc03g097770.2	7.5771	2.37427	0.000399979	0.000849424	Unknown_Protein_(AHRD_V1)
Solyc11g006040.1	11.6347	2.37408	2.96614e-05	7.14506e-05	Receptor_like_kinase,_RLK
Solyc09g090130.2	1.52814	2.37315	0.0157866	0.0262211	Myb-related_transcription_factor_(AHRD_V1_****_A7ULI0_DATME);_contains_Interpro_domain(s)__IPR015495__Myb_transcription_factor_
Solyc11g066270.1	1.52814	2.37315	0.0157866	0.0262211	Xyloglucan_endotransglucosylase/hydrolase_9_(AHRD_V1_***-_C0IRI2_MALDO);_contains_Interpro_domain(s)__IPR016455__Xyloglucan_endotransglucosylase/hydrolase_
Solyc09g010700.2	7.56679	2.37307	0.000418005	0.0008852	CM0545.320.nc_protein_(AHRD_V1_***-_B0BLB0_LOTJA)
Solyc01g079110.2	133.631	2.37263	1.41771e-33	1.29383e-32	Histone_H3_(AHRD_V1_***-_D8L9K7_WHEAT);_contains_Interpro_domain(s)__IPR000164__Histone_H3_
Solyc10g011820.2	26.559	2.37243	1.98639e-09	6.76865e-09	Delta-6_desaturase_(AHRD_V1_****_D2KBG7_RIBNI);_contains_Interpro_domain(s)__IPR012171__Fatty_acid/sphingolipid_desaturase_
Solyc10g074920.1	4.54413	2.37079	0.00300695	0.00567211	Mannan_endo-1_4-beta-mannosidase_(AHRD_V1_***-_B4ADW3_BACPU);_contains_Interpro_domain(s)__IPR001547__Glycoside_hydrolase,_family_5_
Solyc07g055640.1	53.5583	2.37048	1.85188e-16	9.40947e-16	Receptor-like_kinase_(AHRD_V1_*-*-_B6EB06_NICGU);_contains_Interpro_domain(s)__IPR002290__Serine/threonine_protein_kinase_
Solyc04g076970.2	5.51666	2.3703	0.00193419	0.00374496	BZIP_transcription_factor_(AHRD_V1_***-_A7Y1S1_BRAJU)
Solyc06g084120.2	11.6289	2.37009	4.41204e-05	0.000104465	Protein_TIFY_4B_(AHRD_V1_***-_TIF4B_ARATH);_contains_Interpro_domain(s)__IPR010399__Tify_
Solyc11g013880.1	119.591	2.37009	1.15386e-33	1.0557e-32	Receptor-like_protein_kinase_(AHRD_V1_***-_Q9FLV4_ARATH);_contains_Interpro_domain(s)__IPR002290__Serine/threonine_protein_kinase_
Solyc11g005770.1	102.96	2.3697	4.27992e-29	3.49019e-28	Pectinesterase_family_protein_(AHRD_V1_***-_D7MRW1_ARALY);_contains_Interpro_domain(s)__IPR000070__Pectinesterase,_catalytic_
Solyc01g091920.2	1.51848	2.36829	0.016011	0.0265552	Subtilisin-like_protease_(AHRD_V1_**--_A9XG40_TOBAC);_contains_Interpro_domain(s)__IPR015500__Peptidase_S8,_subtilisin-related_
Solyc10g086100.1	1.51848	2.36829	0.016011	0.0265552	Chymotrypsin_inhibitor-2_(AHRD_V1_***-_A8V445_HORSP);_contains_Interpro_domain(s)__IPR000864__Proteinase_inhibitor_I13,_potato_inhibitor_I_
Solyc01g056750.1	43.1638	2.36757	6.61764e-13	2.80663e-12	Os11g0573200_protein_(Fragment)_(AHRD_V1_*-*-_Q0IS21_ORYSJ)
Solyc01g106610.2	1.51682	2.36747	0.016049	0.026602	Pathogenesis-related_protein-1_(AHRD_V1_**--_Q40397_NICGU);_contains_Interpro_domain(s)__IPR002413__Ves_allergen_
Solyc05g010330.2	1.51682	2.36747	0.016049	0.026602	Peroxidase_(AHRD_V1_****_Q94IQ0_TOBAC);_contains_Interpro_domain(s)__IPR002016__Haem_peroxidase,_plant/fungal/bacterial_
Solyc07g062790.1	1.51682	2.36747	0.016049	0.026602	Homeobox_leucine_zipper_protein_(AHRD_V1_***-_Q9XH73_PRUAR);_contains_Interpro_domain(s)__IPR001356__Homeobox_
Solyc03g117550.1	4.54272	2.3671	0.00318074	0.00596839	Receptor_protein_kinase-like_(AHRD_V1_*-*-_Q5JN26_ORYSJ);_contains_Interpro_domain(s)__IPR002290__Serine/threonine_protein_kinase_
Solyc03g111680.2	5.56535	2.36669	0.00157335	0.00308113	DNA_polymerase_III_gamma/tau_subunit_(AHRD_V1_*-*-_B0JGE9_MICAN);_contains_Interpro_domain(s)__IPR012763__DNA_polymerase_III,_subunit_gamma/_tau_
Solyc11g069770.1	5.54086	2.36639	0.0017354	0.00337901	Transcription_factor_MADS-box_(AHRD_V1_*-*-_A4Q7P2_MEDTR);_contains_Interpro_domain(s)__IPR002100__Transcription_factor,_MADS-box_
Solyc03g093540.1	49.3665	2.36526	9.69681e-16	4.77424e-15	Ethylene_responsive_transcription_factor_1a_(AHRD_V1_*-*-_C0J9I9_9ROSA);_contains_Interpro_domain(s)__IPR001471__Pathogenesis-related_transcriptional_factor_and_ERF,_DNA-binding_
Solyc01g104520.1	1.51199	2.36503	0.016163	0.0267644	Kinetochore_protein_(AHRD_V1_***-_D7LUW1_ARALY);_contains_Interpro_domain(s)__IPR005550__Kinetochore_protein_Ndc80_
Solyc03g031940.2	1.51199	2.36503	0.016163	0.0267644	Acyl-CoA_synthetase/AMP-acid_ligase_II_(AHRD_V1_****_D0C359_9GAMM);_contains_Interpro_domain(s)__IPR000873__AMP-dependent_synthetase_and_ligase_
Solyc02g078240.2	17.4009	2.36501	9.91802e-07	2.75238e-06	2,3-bisphosphoglycerate-dependent_phosphoglycerate_mutase_(AHRD_V1_***-_GPMA_CYTH3);_contains_Interpro_domain(s)__IPR013078__Phosphoglycerate_mutase_
Solyc02g081440.2	1.53788	2.36098	0.0163672	0.0270677	Os02g0638200_protein_(Fragment)_(AHRD_V1_*-*-_Q0DZ92_ORYSJ)
Solyc04g054720.2	1.53788	2.36098	0.0163672	0.0270677	Exonuclease_DNA_polymerase_III_epsilon_subunit_family_(AHRD_V1_*-*-_C7NIC3_KYTSD);_contains_Interpro_domain(s)__IPR006055__Exonuclease_
Solyc03g119610.1	420.004	2.36037	9.73485e-107	2.78319e-105	Genomic_DNA_chromosome_3_P1_clone_MPE11_(AHRD_V1_***-_Q9LUA5_ARATH)
Solyc06g006000.2	66.2334	2.3599	1.58586e-18	8.82667e-18	Unknown_Protein_(AHRD_V1)
Solyc09g007260.2	11.4175	2.35963	3.73799e-05	8.91944e-05	AP2-like_ethylene-responsive_transcription_factor_At1g79700_(AHRD_V1_*---_AP2L3_ARATH);_contains_Interpro_domain(s)__IPR001471__Pathogenesis-related_transcriptional_factor_and_ERF,_DNA-binding_
Solyc02g079700.1	11.656	2.35953	4.64471e-05	0.000109675	S-receptor_kinase_(AHRD_V1_***-_Q43393_BRANA)
Solyc03g114540.1	2.52015	2.3574	0.0114641	0.0195367	Strictosidine_synthase_family_protein_(AHRD_V1_***-_D7LVM7_ARALY);_contains_Interpro_domain(s)__IPR004141__Strictosidine_synthase_
Solyc04g025650.2	45.1904	2.35576	8.09222e-14	3.6108e-13	Monooxygenase_FAD-binding_(AHRD_V1_**--_A1TC37_MYCVP);_contains_Interpro_domain(s)__IPR003042__Aromatic-ring_hydroxylase-like_
Solyc12g006200.1	9.37089	2.35511	0.000156612	0.000349513	Unknown_Protein_(AHRD_V1)
Solyc01g095610.2	5.58658	2.355	0.00191217	0.0037053	Leaf_senescence_protein-like_(AHRD_V1_***-_Q654T8_ORYSJ);_contains_Interpro_domain(s)__IPR004253__Protein_of_unknown_function_DUF231,_plant_
Solyc04g054150.1	1.5249	2.35452	0.0166748	0.0275526	Nuclear_transcription_factor_Y_subunit_B-3_(AHRD_V1_****_B6SUG8_MAIZE);_contains_Interpro_domain(s)__IPR003957__Transcription_factor,_CBFA/NFYB,_DNA_topoisomerase_
Solyc10g047860.1	1.5249	2.35452	0.0166748	0.0275526	Unknown_Protein_(AHRD_V1)
Solyc02g093610.2	3.51956	2.35395	0.00645573	0.0114875	BCL-2_binding_anthanogene-1_(AHRD_V1_***-_B6STZ6_MAIZE);_contains_Interpro_domain(s)__IPR000626__Ubiquitin_
Solyc12g006860.1	5.58633	2.35239	0.00191762	0.00371429	Cytochrome_P450
Solyc06g074000.1	5.55211	2.35222	0.00208413	0.00402168	Aspartic_proteinase_nepenthesin-2_(AHRD_V1_**--_B6SJT4_MAIZE);_contains_Interpro_domain(s)__IPR001461__Peptidase_A1_
Solyc01g014700.2	4.57594	2.35179	0.00333742	0.00623709	D-mannose_binding_lectin_family_protein_expressed_(AHRD_V1_***-_Q10B65_ORYSJ);_contains_Interpro_domain(s)__IPR001480__Curculin-like_(mannose-binding)_lectin_
Solyc06g074200.2	469.171	2.35096	7.19829e-124	2.37653e-122	Sex-linked_protein_9_(Fragment)_(AHRD_V1_***-_D7RW11_SILCU);_contains_Interpro_domain(s)__IPR017498__Photosystem_I_PsaO_
Solyc11g072480.1	144.063	2.35011	1.30946e-39	1.39519e-38	Senescence-associated_protein_(AHRD_V1_***-_B6T9C5_MAIZE);_contains_Interpro_domain(s)__IPR000301__Tetraspanin,_subgroup_
Solyc04g079470.2	173.413	2.34904	3.11131e-48	3.95865e-47	Serpin_(Serine_protease_inhibitor)_(AHRD_V1_**-*_Q53P13_ORYSJ);_contains_Interpro_domain(s)__IPR015554__Protease_inhibitor_I4,_serpin,_plant_
Solyc04g078310.2	3.54646	2.34861	0.00630605	0.0112404	Cyclin_A-like_protein_(AHRD_V1_***-_Q40492_TOBAC);_contains_Interpro_domain(s)__IPR015453__G2/mitotic-specific_cyclin_A_
Solyc02g088950.1	36.1921	2.34749	7.99829e-12	3.17437e-11	Unknown_Protein_(AHRD_V1)
Solyc01g112000.2	201.419	2.34543	6.34457e-53	8.83732e-52	Expansin-like_protein_(AHRD_V1_***-_A7X331_SOLLC);_contains_Interpro_domain(s)__IPR007112__Expansin_45,_endoglucanase-like__IPR007117__Pollen_allergen/expansin,_C-terminal_
Solyc08g016720.1	103.134	2.34493	1.25919e-23	8.564e-23	9-cis-epoxycarotenoid_dioxygenase_5_(AHRD_V1_****_A0SE34_9ROSI);_contains_Interpro_domain(s)__IPR004294__Carotenoid_oxygenase_
Solyc09g008070.2	9.423	2.34432	0.000149702	0.000334745	Cell_division_protease_ftsH_homolog_3_(AHRD_V1_*---_FTSH3_SYNY3);_contains_Interpro_domain(s)__IPR005938__ATPase,_AAA-type,_CDC48_
Solyc11g040340.1	2.54471	2.34423	0.0116749	0.0198694	Endoglucanase_1_(AHRD_V1_***-_B6U0P7_MAIZE);_contains_Interpro_domain(s)__IPR008928__Six-hairpin_glycosidase-like__IPR012341__Six-hairpin_glycosidase__IPR018221__Glycoside_hydrolase,_family_9,_active_site__IPR001701__Glycoside_hydrolase,_family_9_
Solyc02g081600.2	65.0047	2.34387	3.18097e-19	1.82897e-18	Zinc_transporter_protein_(AHRD_V1_****_D5LMF9_9FABA);_contains_Interpro_domain(s)__IPR004698__Zinc/iron_permease,_fungal_and_plant_
Solyc02g063350.1	9.37068	2.34362	0.000193527	0.000427035	Calmodulin_(AHRD_V1_***-_A8IDP6_CHLRE);_contains_Interpro_domain(s)__IPR011992__EF-Hand_type_
Solyc02g067060.2	59.6646	2.34334	3.21134e-18	1.7666e-17	Glycosyltransferase_(AHRD_V1_***-_B9IK47_POPTR);_contains_Interpro_domain(s)__IPR002495__Glycosyl_transferase,_family_8_
Solyc02g083340.2	90.2817	2.34313	1.08938e-23	7.42302e-23	Phospholipase_D_(AHRD_V1_****_Q6AVR2_ORYSJ);_contains_Interpro_domain(s)__IPR011402__Phospholipase_D,_plant_
Solyc10g008980.2	959.212	2.34292	3.35514e-226	2.1407e-224	Triose_phosphate/phosphate_translocator_(AHRD_V1_****_Q9MSB6_MESCR);_contains_Interpro_domain(s)__IPR004696__Tpt_phosphate/phosphoenolpyruvate_translocator_
Solyc10g005540.2	7.40144	2.34254	0.000559549	0.00116499	SAM-dependent_methyltransferase_(AHRD_V1_***-_D2ELV5_PEDAC);_contains_Interpro_domain(s)__IPR010719__Putative_rRNA_methylase_
Solyc12g100010.1	14.2437	2.34221	7.15572e-06	1.8314e-05	LRR_receptor-like_serine/threonine-protein_kinase,_RLP
Solyc06g054480.2	29.106	2.34175	5.44841e-10	1.92312e-09	Serine/threonine_protein_kinase-like_(AHRD_V1_****_Q9FGC3_ARATH);_contains_Interpro_domain(s)__IPR002290__Serine/threonine_protein_kinase_
Solyc02g077540.2	2.55037	2.3383	0.0120028	0.0203845	DUF599_family_protein_(AHRD_V1_***-_D3BI28_POLPA);_contains_Interpro_domain(s)__IPR006747__Protein_of_unknown_function_DUF599_
Solyc08g068690.1	516.707	2.33773	4.0931e-106	1.16562e-104	N-acetyltransferase_(AHRD_V1_***-_B6SUK9_MAIZE);_contains_Interpro_domain(s)__IPR000182__GCN5-related_N-acetyltransferase_
Solyc05g009040.2	9.78284	2.33622	0.000293887	0.000633895	Receptor-like_protein_kinase_(AHRD_V1_***-_D3G6F0_CAPAN);_contains_Interpro_domain(s)__IPR002290__Serine/threonine_protein_kinase_
Solyc12g088390.1	11.4672	2.33547	4.63977e-05	0.000109583	Zinc-finger_protein_(AHRD_V1_***-_Q40899_PETHY);_contains_Interpro_domain(s)__IPR007087__Zinc_finger,_C2H2-type_
Solyc11g011340.1	18.1536	2.33336	6.51348e-07	1.83353e-06	Alcohol_dehydrogenase_(AHRD_V1_***-_Q8KRC3_MYXXA);_contains_Interpro_domain(s)__IPR002085__Alcohol_dehydrogenase_superfamily,_zinc-containing_
Solyc04g064890.2	39.7084	2.33108	2.1552e-12	8.82896e-12	Unknown_Protein_(AHRD_V1)
Solyc08g067200.1	12.5386	2.33103	3.5109e-05	8.39505e-05	Dicer-like_3_(AHRD_V1_***-_B3SRQ0_PHYPA);_contains_Interpro_domain(s)__IPR011545__DNA/RNA_helicase,_DEAD/DEAH_box_type,_N-terminal_
Solyc04g078290.2	41.1935	2.33093	1.96483e-12	8.06732e-12	Cytochrome_P450
Solyc07g008030.1	17.0771	2.32976	1.5452e-06	4.21289e-06	Glycosyl_transferase_family_17_protein_(AHRD_V1_***-_D7L020_ARALY);_contains_Interpro_domain(s)__IPR006813__Glycosyl_transferase,_family_17_
Solyc01g009920.1	4.58549	2.32929	0.0040074	0.00739391	MORC_family_CW-type_zinc_finger_3_(AHRD_V1_*---_Q0D2C9_XENTR);_contains_Interpro_domain(s)__IPR003594__ATP-binding_region,_ATPase-like_
Solyc04g024730.1	4.55621	2.32922	0.0043955	0.008056	Unknown_Protein_(AHRD_V1)
Solyc07g007220.2	65.0026	2.32807	3.1002e-18	1.70633e-17	Serine/threonine_phosphatase_family_protein_(AHRD_V1_****_C1E0J1_9CHLO);_contains_Interpro_domain(s)__IPR015655__Protein_phosphatase_2C_
Solyc05g026570.2	59.1302	2.32686	1.7411e-17	9.25962e-17	Unknown_Protein_(AHRD_V1)
Solyc10g052880.1	293.069	2.32581	3.25057e-68	5.8208e-67	LRR_receptor-like_serine/threonine-protein_kinase,_RLP
Solyc06g083370.2	8.43785	2.32405	0.000336895	0.000722293	Os01g0917200_protein_(Fragment)_(AHRD_V1_***-_Q0JGL5_ORYSJ);_contains_Interpro_domain(s)__IPR009003__Peptidase,_trypsin-like_serine_and_cysteine_
Solyc08g068850.2	5.35323	2.32299	0.00245886	0.0046907	Proton_pump_interactor_1_(AHRD_V1_***-_D5L6G0_SOLTU)
Solyc05g013500.2	7.62662	2.32207	0.000762858	0.00155831	Glycosyltransferase-like_protein_(AHRD_V1_**--_D8QTF3_SELML);_contains_Interpro_domain(s)__IPR003388__Reticulon_
Solyc07g007760.2	4333.81	2.32109	0	0	Defensin_protein_(AHRD_V1_***-_B1N681_SOLPI);_contains_Interpro_domain(s)__IPR008177__Gamma_Purothionin_
Solyc01g008220.2	4.35167	2.32099	0.00414388	0.00762503	Arabinogalactan_protein_(AHRD_V1_***-_B6SST2_MAIZE)
Solyc03g114890.2	9.48294	2.32089	0.000196533	0.000433536	COBRA-like_protein_(AHRD_V1_***-_B6E8Y8_9MYRT);_contains_Interpro_domain(s)__IPR006918__Glycosyl-phosphatidyl_inositol-anchored,_plant_
Solyc10g047660.1	15.1513	2.32072	5.76717e-06	1.49217e-05	CHCH_domain_containing_protein_expressed_(AHRD_V1_***-_Q7XXS3_ORYSJ)
Solyc11g071620.1	99.7164	2.31948	1.84279e-28	1.4762e-27	Aldehyde_oxidase_(AHRD_V1_***-_Q9FV25_SOLLC);_contains_Interpro_domain(s)__IPR016208__Aldehyde_oxidase/xanthine_dehydrogenase_
Solyc12g044330.1	14.1378	2.31825	1.47136e-05	3.65062e-05	Aquaporin_(AHRD_V1_***-_O81186_VERFO);_contains_Interpro_domain(s)__IPR012269__Aquaporin_
Solyc03g083650.2	17.9463	2.31703	1.08048e-06	2.98627e-06	Glucosyltransferase-12_(AHRD_V1_***-_Q8S997_PHAAN);_contains_Interpro_domain(s)__IPR002213__UDP-glucuronosyl/UDP-glucosyltransferase_
Solyc12g008900.1	1.52165	2.31694	0.0185804	0.0304615	Cytokinin_oxidase/dehydrogenase_2_(AHRD_V1_***-_C0LPA7_SOLTU);_contains_Interpro_domain(s)__IPR015345__Cytokinin_dehydrogenase_1,_FAD_and_cytokinin_binding_
Solyc01g067360.2	11.3111	2.31685	8.90106e-05	0.000204014	CHY_zinc_finger_family_protein_expressed_(AHRD_V1_***-_Q2QP88_ORYSJ);_contains_Interpro_domain(s)__IPR008913__Zinc_finger,_CHY-type_
Solyc04g016470.2	299.634	2.31684	1.363e-75	2.69588e-74	Beta-1_3-glucanase_(AHRD_V1_***-_B2ZP01_VITRI);_contains_Interpro_domain(s)__IPR000490__Glycoside_hydrolase,_family_17_
Solyc07g042170.2	346.373	2.31558	4.59832e-87	1.0487e-85	Jasmonate_ZIM-domain_protein_3_(AHRD_V1_**--_B3Y563_TOBAC);_contains_Interpro_domain(s)__IPR010399__Tify_
Solyc11g008630.1	12.0742	2.31501	2.89573e-05	6.98629e-05	Hydroxycinnamoyl_CoA_shikimate/quinate_hydroxycinnamoyltransferase-like_protein_(Fragment)_(AHRD_V1_**--_B9GF60_POPTR);_contains_Interpro_domain(s)__IPR003480__Transferase_
Solyc12g100350.1	15.1783	2.31394	5.24113e-06	1.36108e-05	Calpain-like_protein_(AHRD_V1_***-_Q8RVL2_ARATH)
Solyc08g008310.2	5.39165	2.31304	0.0022649	0.00434353	Long-chain-fatty-acid-CoA_ligase_(AHRD_V1_****_B2WS80_ARAHA);_contains_Interpro_domain(s)__IPR000873__AMP-dependent_synthetase_and_ligase_
Solyc09g056130.2	16.1361	2.31279	5.46305e-06	1.41601e-05	Ribosomal_protein_L15_(AHRD_V1_***-_B3TM29_ELAGV);_contains_Interpro_domain(s)__IPR000439__Ribosomal_protein_L15e_
Solyc06g076780.2	629.143	2.31253	2.59688e-135	9.21703e-134	Beta-D-glucosidase_(AHRD_V1_***-_Q7XAS3_GOSHI);_contains_Interpro_domain(s)__IPR001764__Glycoside_hydrolase,_family_3,_N-terminal_
[truncated: 2,454 more rows]

## Sheet: down
gene ID	baseMean	log2FoldChange	pvalue	padj	Annotation
Solyc09g010210.2	13620.4	-10.1283	0	0	Endoglucanase_1_(AHRD_V1_***-_B6TRZ3_MAIZE);_contains_Interpro_domain(s)__IPR008928__Six-hairpin_glycosidase-like__IPR012341__Six-hairpin_glycosidase__IPR018221__Glycoside_hydrolase,_family_9,_active_site__IPR001701__Glycoside_hydrolase,_family_9_
Solyc03g095900.2	22587	-8.21541	0	0	1-aminocyclopropane-1-carboxylate_oxidase-like_protein_(AHRD_V1_**-*_Q9LTH8_ARATH);_contains_Interpro_domain(s)__IPR005123__Oxoglutarate_and_iron-dependent_oxygenase_
Solyc03g095880.1	136.89	-8.04333	1.1924e-29	9.85679e-29	Unknown_Protein_(AHRD_V1)
Solyc07g052700.2	123.607	-7.91331	2.04763e-28	1.63728e-27	MADS-box_transcription_factor_1_(AHRD_V1_***-_D1MFS6_HEVBR);_contains_Interpro_domain(s)__IPR002100__Transcription_factor,_MADS-box_
Solyc07g053640.1	4555.71	-7.90165	0	0	Arabinogalactan-protein_(AHRD_V1_*-*-_Q41256_NICAL)
Solyc03g112040.1	219.508	-7.36119	2.00222e-50	2.65948e-49	Cytochrome_P450
Solyc11g011210.1	2637.42	-7.35078	0	0	Gibberellin_regulated_protein_(AHRD_V1_**--_A2Q374_MEDTR);_contains_Interpro_domain(s)__IPR003854__Gibberellin_regulated_protein_
Solyc08g078870.1	1893.8	-7.23434	0	0	Proline-rich_protein_(AHRD_V1_**--_Q41125_PHAVU);_contains_Interpro_domain(s)__IPR013770__Plant_lipid_transfer_protein_and_hydrophobic_protein,_helical_
Solyc01g007320.2	6095.03	-7.12513	0	0	ATP_synthase_subunit_beta_chloroplastic_(AHRD_V1_***-_Q8MBF8_9SOLA);_contains_Interpro_domain(s)__IPR005722__ATPase,_F1_complex,_beta_subunit_
Solyc02g077710.1	92207.6	-7.0464	0	0	E6-2_protein_kinase_(AHRD_V1_*-*-_B6E139_GOSHI)
Solyc08g066260.2	627.736	-7.00128	1.04284e-145	4.0016e-144	Histidine_decarboxylase_(AHRD_V1_***-_Q9MA74_ARATH);_contains_Interpro_domain(s)__IPR002129__Pyridoxal_phosphate-dependent_decarboxylase_
Solyc02g038740.2	14779.6	-6.50345	0	0	3-hydroxy-3-methylglutaryl_coenzyme_A_reductase_(AHRD_V1_****_Q9FS01_SOLTU);_contains_Interpro_domain(s)__IPR004554__Hydroxymethylglutaryl-CoA_reductase,_class_I,_catalytic_
Solyc07g064410.1	240.403	-6.49518	4.87552e-70	8.98194e-69	Ubiquitin-conjugating_enzyme-like_protein_(AHRD_V1_*---_A4HBP2_LEIBR);_contains_Interpro_domain(s)__IPR019547__Kua-ubiquitin_conjugating_enzyme_hybrid,_localisation_
Solyc09g091430.2	3799.38	-6.49161	0	0	Pectate_lyase_1-27_(AHRD_V1_****_B9TU35_9ROSI);_contains_Interpro_domain(s)__IPR002022__Pectate_lyase/Amb_allergen_
Solyc02g077790.1	514.632	-6.36105	3.00053e-147	1.16368e-145	Unknown_Protein_(AHRD_V1);_contains_Interpro_domain(s)__IPR016177__DNA-binding,_integrase-type_
Solyc00g218560.1	31.7365	-6.21677	1.94572e-15	9.44091e-15	Unknown_Protein_(AHRD_V1)
Solyc07g064200.2	28.7558	-6.08733	1.21222e-14	5.63073e-14	COBRA-like_protein_(AHRD_V1_***-_Q655F2_ORYSJ);_contains_Interpro_domain(s)__IPR006918__Glycosyl-phosphatidyl_inositol-anchored,_plant_
Solyc12g035230.1	25.7613	-5.95995	5.98775e-14	2.68831e-13	Unknown_Protein_(AHRD_V1)
Solyc02g077040.2	2603.55	-5.91645	0	0	Cathepsin_B-like_cysteine_proteinase_5_(AHRD_V1_**-*_CPR5_CAEEL);_contains_Interpro_domain(s)__IPR013128__Peptidase_C1A,_papain_
Solyc06g036250.1	590.672	-5.82742	1.98307e-193	1.05491e-191	Genomic_DNA_chromosome_5_BAC_clone_F6N7_(AHRD_V1_***-_Q9LTG2_ARATH)
Solyc12g098620.1	126.295	-5.77452	1.79508e-46	2.20902e-45	Transcription_factor_(AHRD_V1_*-**_D6MKM4_9ASPA);_contains_Interpro_domain(s)__IPR011598__Helix-loop-helix_DNA-binding_
Solyc03g113480.1	795.977	-5.76605	2.66184e-45	3.19788e-44	Unknown_Protein_(AHRD_V1)
Solyc05g015350.2	22.165	-5.75246	9.12873e-13	3.84464e-12	Cytochrome_P450
Solyc09g082460.2	1228.37	-5.75014	0	0	Homocysteine_s-methyltransferase_(AHRD_V1_****_B9HUS6_POPTR);_contains_Interpro_domain(s)__IPR003726__Homocysteine_S-methyltransferase_
Solyc08g067310.1	129.571	-5.71041	1.41056e-48	1.8138e-47	CBL-interacting_protein_kinase_6_(AHRD_V1_***-_A0MNL4_POPTR);_contains_Interpro_domain(s)__IPR002290__Serine/threonine_protein_kinase_
Solyc09g059550.1	127.955	-5.69142	4.14842e-48	5.26895e-47	Genomic_DNA_chromosome_3_P1_clone_MJL12_(AHRD_V1_*-*-_Q9LSG4_ARATH)
Solyc12g038450.1	20.689	-5.68136	1.98617e-12	8.15034e-12	Ethylene_responsive_transcription_factor_3a_(AHRD_V1_***-_C0J9I5_9ROSA);_contains_Interpro_domain(s)__IPR001471__Pathogenesis-related_transcriptional_factor_and_ERF,_DNA-binding_
Solyc07g066160.1	93.5725	-5.57873	3.05693e-37	3.08486e-36	Zinc_finger_family_protein_(AHRD_V1_*-*-_D7MD22_ARALY);_contains_Interpro_domain(s)__IPR007087__Zinc_finger,_C2H2-type_
Solyc02g072370.1	297.712	-5.56743	6.77494e-107	1.94206e-105	Subtilisin-like_protease_(AHRD_V1_***-_Q9LWA3_SOLLC);_contains_Interpro_domain(s)__IPR015500__Peptidase_S8,_subtilisin-related_
Solyc01g066290.2	133.057	-5.55791	1.33661e-50	1.7819e-49	Unknown_Protein_(AHRD_V1)
Solyc00g157180.2	230.41	-5.55574	4.1237e-84	8.98991e-83	cDNA_clone_J033046E14_full_insert_sequence_(AHRD_V1_*---_B7EM90_ORYSJ)
Solyc11g021300.1	25.2431	-5.46363	7.28373e-14	3.25739e-13	Hypothetical_chloroplast_RF1_(AHRD_V1_***-_C3UP30_9MAGN);_contains_Interpro_domain(s)__IPR008896__Ycf1_
Solyc02g065270.1	17.3666	-5.46187	2.54289e-11	9.81823e-11	Esterase_PIR7B_(AHRD_V1_***-_PIR7B_ORYSJ)
Solyc09g066070.2	152.12	-5.43628	6.48713e-59	9.98872e-58	Homeodomain-containing_transcription_factor_FWA_(AHRD_V1_**-*_B5BPF8_ARATH);_contains_Interpro_domain(s)__IPR002913__Lipid-binding_START_
Solyc01g095910.1	91.0873	-5.41923	2.13651e-37	2.16406e-36	Membrane_protein-like_(AHRD_V1_*-*-_Q5QLG0_ORYSJ);_contains_Interpro_domain(s)__IPR006593__Cytochrome_b561/ferric_reductase_transmembrane_
Solyc02g065260.2	5752.58	-5.38658	0	0	Alpha-hydroxynitrile_lyase_(AHRD_V1_**--_O49897_MANES);_contains_Interpro_domain(s)__IPR000073__Alpha/beta_hydrolase_fold-1_
Solyc08g074940.2	15.7578	-5.34121	9.62196e-11	3.5859e-10	Aspartic_proteinase_nepenthesin-2_(AHRD_V1_**--_B6SMJ5_MAIZE);_contains_Interpro_domain(s)__IPR001461__Peptidase_A1_
Solyc03g118060.2	280.523	-5.32753	2.5931e-106	7.39423e-105	Unknown_Protein_(AHRD_V1)
Solyc06g051800.2	26872.6	-5.30844	0	0	Expansin_(AHRD_V1_***-_O04359_SOLLC);_contains_Interpro_domain(s)__IPR007112__Expansin_45,_endoglucanase-like__IPR007117__Pollen_allergen/expansin,_C-terminal_
Solyc06g024310.1	15.3105	-5.30276	1.4404e-10	5.30267e-10	Abscisic_acid_insensitive_8_homologue_(AHRD_V1_**--_A5A6Q2_WHEAT)
Solyc02g072350.1	28.8183	-5.29245	2.26489e-15	1.09456e-14	Subtilisin-like_protease_(AHRD_V1_**--_Q9LWA3_SOLLC);_contains_Interpro_domain(s)__IPR015500__Peptidase_S8,_subtilisin-related_
Solyc06g059720.2	1380.35	-5.28967	0	0	Stearoyl-acyl_carrier_protein_desaturase_(AHRD_V1_****_Q8LA10_ARATH);_contains_Interpro_domain(s)__IPR005067__Fatty_acid_desaturase,_type_2_
Solyc02g031940.1	42.3205	-5.27516	5.89348e-20	3.49195e-19	Pathogenesis-related_protein-like_protein_(AHRD_V1_***-_Q8L9B0_ARATH)
Solyc09g083390.1	94.3395	-5.2538	1.48641e-39	1.58219e-38	Genomic_DNA_chromosome_5_TAC_clone_K9D7_(AHRD_V1_*-*-_Q9FIX7_ARATH);_contains_Interpro_domain(s)__IPR018144__Plus-3_domain,_subgroup_
Solyc01g005730.2	425.135	-5.25203	2.27786e-158	9.51236e-157	LRR_receptor-like_serine/threonine-protein_kinase,_RLP
Solyc06g036240.1	65.7551	-5.20971	3.87777e-29	3.1658e-28	ABC_transporter_G_family_member_40_(AHRD_V1_*-*-_AB40G_ARATH);_contains_Interpro_domain(s)__IPR013525__ABC-2_type_transporter_
Solyc03g118050.2	20.6817	-5.20629	2.00476e-12	8.22508e-12	Unknown_Protein_(AHRD_V1)
Solyc01g005740.2	200.537	-5.20482	1.49295e-78	3.04425e-77	Unknown_Protein_(AHRD_V1)
Solyc08g081620.2	146.713	-5.18062	3.96287e-59	6.11925e-58	Endoglucanase_1_(AHRD_V1_***-_B6U0P7_MAIZE);_contains_Interpro_domain(s)__IPR008928__Six-hairpin_glycosidase-like__IPR012341__Six-hairpin_glycosidase__IPR018221__Glycoside_hydrolase,_family_9,_active_site__IPR001701__Glycoside_hydrolase,_family_9_
Solyc01g008510.2	252.271	-5.17135	7.327e-99	1.91833e-97	Photosystem_II_5_kDa_protein,_chloroplastic_(AHRD_V1_*-*-_PST2_GOSHI)
Solyc11g011590.1	32.9518	-5.16386	1.36037e-16	6.95593e-16	FIP1_(AHRD_V1_**--_B6U778_MAIZE);_contains_Interpro_domain(s)__IPR004182__GRAM_
Solyc10g049220.1	82.1197	-5.15866	2.35214e-35	2.25244e-34	Unknown_Protein_(AHRD_V1)
Solyc02g031950.2	638.04	-5.14985	7.89607e-239	5.40235e-237	Pathogenesis-related_protein-like_protein_(AHRD_V1_***-_Q8L9B0_ARATH)
Solyc10g079570.1	115.254	-5.10766	2.97198e-48	3.78579e-47	Acyltransferase_(AHRD_V1_*---_Q58VT1_CAPFR);_contains_Interpro_domain(s)__IPR003480__Transferase_
Solyc01g088400.2	23357.7	-5.08292	0	0	CER1_(AHRD_V1_**--_B6TFH3_MAIZE);_contains_Interpro_domain(s)__IPR006694__Fatty_acid_hydroxylase_
Solyc03g034330.1	48.3891	-5.07266	1.505e-22	9.86273e-22	Lipid_transfer_protein_(AHRD_V1_***-_A5JUZ7_SESIN);_contains_Interpro_domain(s)__IPR013770__Plant_lipid_transfer_protein_and_hydrophobic_protein,_helical_
Solyc03g082420.2	6342.69	-5.04969	0	0	Heat_shock_protein_(AHRD_V1_***-_A9QVH3_9FABA);_contains_Interpro_domain(s)__IPR002068__Heat_shock_protein_Hsp20_
Solyc03g095910.1	12.5869	-5.04548	2.09962e-09	7.14218e-09	1-aminocyclopropane-1-carboxylate_oxidase_homolog_(AHRD_V1_***-_ACCH3_SOLLC);_contains_Interpro_domain(s)__IPR005123__Oxoglutarate_and_iron-dependent_oxygenase_
Solyc11g021260.1	23.3814	-5.00669	1.87542e-13	8.21328e-13	Hypothetical_chloroplast_RF1_(AHRD_V1_***-_D7P347_SYZCU)
Solyc09g005780.1	17.5359	-4.99121	3.02657e-11	1.16362e-10	Unknown_Protein_(AHRD_V1)
Solyc12g008320.1	39.2059	-4.96989	1.40945e-19	8.21031e-19	Solute_carrier_family_2,_facilitated_glucose_transporter_member_3_(AHRD_V1_***-_GTR3_CHICK);_contains_Interpro_domain(s)__IPR003663__Sugar/inositol_transporter_
Solyc03g113930.1	3650.37	-4.96905	0	0	class_IV_heat_shock_protein_(AHRD_V1_***-_B6T3F5_MAIZE);_contains_Interpro_domain(s)__IPR002068__Heat_shock_protein_Hsp20_
Solyc06g005820.2	37.7331	-4.91018	6.33168e-19	3.59026e-18	Copper_transporter_(AHRD_V1_****_A9PEN3_POPTR);_contains_Interpro_domain(s)__IPR007274__Ctr_copper_transporter_
Solyc04g080250.2	1023.37	-4.89835	0	0	Deoxyuridine_5&apos-triphosphate_nucleotidohydrolase_(AHRD_V1_***-_C1E7B9_9CHLO);_contains_Interpro_domain(s)__IPR008181__DeoxyUTP_pyrophosphatase_subfamily_1_
Solyc01g005780.1	144.93	-4.87369	1.79017e-58	2.73132e-57	LRR_receptor-like_serine/threonine-protein_kinase,_RLP
Solyc03g053130.2	10.7241	-4.84829	1.29156e-08	4.14155e-08	Strictosidine_synthase_family_protein_(AHRD_V1_***-_Q58L86_BRANA);_contains_Interpro_domain(s)__IPR004141__Strictosidine_synthase_
Solyc11g006910.1	265.008	-4.79964	7.64708e-106	2.1692e-104	Ferredoxin_(AHRD_V1_***-_Q9AUE1_IMPBA);_contains_Interpro_domain(s)__IPR010241__Ferredoxin_[2Fe-2S],_plant_
Solyc09g011040.1	652.89	-4.7823	2.87725e-253	2.08668e-251	Aspartic_proteinase_nepenthesin_I_(AHRD_V1_**--_A9ZMF9_NEPAL);_contains_Interpro_domain(s)__IPR001461__Peptidase_A1_
Solyc02g093580.2	221.82	-4.77338	3.38534e-89	7.86911e-88	Pectate_lyase_(AHRD_V1_****_Q9M505_VITVI);_contains_Interpro_domain(s)__IPR002022__Pectate_lyase/Amb_allergen_
Solyc03g117310.1	811.155	-4.73776	0	0	Jp18_(AHRD_V1_***-_Q8H6R4_PONTR);_contains_Interpro_domain(s)__IPR010993__Sterile_alpha_motif_homology_
Solyc02g067750.2	1091.77	-4.73666	0	0	Carbonic_anhydrase_(AHRD_V1_***-_B1VK36_SOLLC);_contains_Interpro_domain(s)__IPR001765__Carbonic_anhydrase_
Solyc08g005630.2	36489.4	-4.72953	0	0	Glucose-methanol-choline_oxidoreductase_(AHRD_V1_***-_D6TF66_9CHLR);_contains_Interpro_domain(s)__IPR012400__Long-chain_fatty_alcohol_dehydrogenase_
Solyc01g058230.1	9.58719	-4.70874	4.4769e-08	1.37868e-07	Unknown_Protein_(AHRD_V1)
Solyc06g075720.1	18.8252	-4.69812	1.56691e-11	6.11941e-11	Unknown_Protein_(AHRD_V1);_contains_Interpro_domain(s)__IPR004910__Yippee-like_protein_
Solyc11g056500.1	45.8505	-4.69014	1.52668e-22	9.99579e-22	Photosystem_Q(B)_protein_(AHRD_V1_*-*-_B6VJV1_VITVI)
Solyc01g111970.2	450.228	-4.66129	2.46258e-181	1.21218e-179	Laccase_1a_(AHRD_V1_**--_B9IG56_POPTR);_contains_Interpro_domain(s)__IPR001117__Multicopper_oxidase,_type_1_
Solyc08g075800.1	13.7024	-4.65056	1.55182e-09	5.31783e-09	Acyl-CoA_synthetase/AMP-acid_ligase_II_(AHRD_V1_****_Q2W3Z0_MAGSA);_contains_Interpro_domain(s)__IPR000873__AMP-dependent_synthetase_and_ligase_
Solyc01g096220.2	547.985	-4.64825	2.61643e-217	1.53439e-215	Ras-related_protein_Rab-25_(AHRD_V1_***-_RAB25_BOVIN);_contains_Interpro_domain(s)__IPR015595__Rab11-related_
Solyc02g021350.2	26.8268	-4.64311	8.58244e-15	4.01135e-14	Testis-specific_Y-encoded_protein_(AHRD_V1_*---_Q540R4_HUMAN);_contains_Interpro_domain(s)__IPR002164__Nucleosome_assembly_protein_(NAP)_
Solyc03g112170.1	610.97	-4.62985	1.68905e-239	1.15926e-237	Pectinesterase_inhibitor_(AHRD_V1_****_A2Q674_MEDTR);_contains_Interpro_domain(s)__IPR006501__Pectinesterase_inhibitor_
Solyc11g005190.1	374.466	-4.62549	5.44529e-151	2.17382e-149	WD-40_repeat_protein_(AHRD_V1_**--_B7K999_CYAP7);_contains_Interpro_domain(s)__IPR017986__WD40_repeat,_region_
Solyc02g072340.1	8.91641	-4.61991	9.32993e-08	2.81502e-07	Subtilisin-like_serine_protease_(AHRD_V1_**--_Q9FIM6_ARATH);_contains_Interpro_domain(s)__IPR015500__Peptidase_S8,_subtilisin-related_
Solyc08g082250.2	1102.54	-4.60672	2.82179e-85	6.26466e-84	Endoglucanase_1_(AHRD_V1_***-_B6U0J0_MAIZE);_contains_Interpro_domain(s)__IPR008928__Six-hairpin_glycosidase-like__IPR012341__Six-hairpin_glycosidase__IPR018221__Glycoside_hydrolase,_family_9,_active_site__IPR001701__Glycoside_hydrolase,_family_9_
Solyc02g076680.2	4668.66	-4.60277	0	0	Unknown_Protein_(AHRD_V1);_contains_Interpro_domain(s)__IPR007789__Protein_of_unknown_function_DUF688_
Solyc01g067520.2	21.704	-4.59756	1.03357e-12	4.32617e-12	Cellulose_synthase_D-like_protein_(AHRD_V1_****_Q93XQ0_NICAL);_contains_Interpro_domain(s)__IPR005150__Cellulose_synthase_
Solyc01g010160.2	159.632	-4.57118	5.56436e-69	1.00803e-67	Beta-glucosidase_(AHRD_V1_***-_D3YJ59_VITVI);_contains_Interpro_domain(s)__IPR001360__Glycoside_hydrolase,_family_1_
Solyc02g065240.2	1921.37	-4.54906	0	0	Hydrolase_alpha/beta_fold_family_protein_(AHRD_V1_**--_D7LG04_ARALY);_contains_Interpro_domain(s)__IPR000073__Alpha/beta_hydrolase_fold-1_
Solyc08g081790.1	449.333	-4.53058	8.00311e-179	3.84379e-177	Dirigent_protein_(AHRD_V1_***-_Q9SDR7_FORIN);_contains_Interpro_domain(s)__IPR004265__Plant_disease_resistance_response_protein_
Solyc06g005300.2	8.38093	-4.52758	2.03327e-07	5.97808e-07	UPA23_(AHRD_V1_***-_C8YZB5_CAPAN);_contains_Interpro_domain(s)__IPR012862__Protein_of_unknown_function_DUF1635_
Solyc10g047030.1	126.318	-4.52296	1.96667e-54	2.81505e-53	Beta-xylosidase_4_(AHRD_V1_****_D7MRV5_ARALY);_contains_Interpro_domain(s)__IPR001764__Glycoside_hydrolase,_family_3,_N-terminal_
Solyc04g014480.2	8944.68	-4.50212	0	0	class_I_heat_shock_protein_3_(AHRD_V1_***-_B6TQD6_MAIZE);_contains_Interpro_domain(s)__IPR002068__Heat_shock_protein_Hsp20_
Solyc04g077640.2	31.6149	-4.4727	8.64516e-17	4.45506e-16	Serine_carboxypeptidase_1_(AHRD_V1_***-_B6TC80_MAIZE);_contains_Interpro_domain(s)__IPR001563__Peptidase_S10,_serine_carboxypeptidase_
Solyc08g078460.2	350.706	-4.45991	8.04214e-146	3.09686e-144	Inositol_2-dehydrogenase_like_protein_(AHRD_V1_**--_O23580_ARATH);_contains_Interpro_domain(s)__IPR016040__NAD(P)-binding_domain_
Solyc01g016970.1	30.7833	-4.4334	2.06429e-16	1.04667e-15	Unknown_Protein_(AHRD_V1)
Solyc06g069420.2	1855.26	-4.42644	0	0	Universal_stress_protein_family_protein_(AHRD_V1_***-_D7KWY1_ARALY);_contains_Interpro_domain(s)__IPR006016__UspA_
Solyc08g016000.1	15.3006	-4.41637	5.0073e-10	1.77231e-09	Hypothetical_chloroplast_RF1_(AHRD_V1_***-_D7P347_SYZCU);_contains_Interpro_domain(s)__IPR008896__Ycf1_
Solyc08g023660.2	7.6028	-4.41495	4.8781e-07	1.38699e-06	Major_latex-like_protein_(AHRD_V1_**--_B5THI3_PANGI);_contains_Interpro_domain(s)__IPR000916__Bet_v_I_allergen_
Solyc04g071060.1	40.8214	-4.38114	1.58907e-20	9.60639e-20	Periplasmic_protein_TonB_(AHRD_V1_*-*-_A0P2K7_9RHOB)
Solyc02g092680.1	36.833	-4.36871	8.51964e-19	4.79715e-18	Subtilisin-like_protease_(AHRD_V1_***-_A9XG40_TOBAC);_contains_Interpro_domain(s)__IPR015500__Peptidase_S8,_subtilisin-related_
Solyc03g097480.1	39.9927	-4.34937	5.21529e-20	3.09771e-19	Unknown_Protein_(AHRD_V1)
Solyc06g082410.1	43.4791	-4.34462	2.24999e-21	1.40548e-20	Nodulin-like_protein_(AHRD_V1_***-_B6SP54_MAIZE);_contains_Interpro_domain(s)__IPR016196__Major_facilitator_superfamily,_general_substrate_transporter_
Solyc01g108880.2	1804.03	-4.34428	0	0	1-aminocyclopropane-1-carboxylate_oxidase_(AHRD_V1_**-*_ACCO_MUSAC);_contains_Interpro_domain(s)__IPR005123__Oxoglutarate_and_iron-dependent_oxygenase_
Solyc02g078400.2	5438.74	-4.33179	0	0	Allantoinase_(AHRD_V1_****_Q6S4R9_ROBPS);_contains_Interpro_domain(s)__IPR017593__Allantoinase_
Solyc04g081890.1	840.655	-4.33164	0	0	Ring_H2_finger_protein_(AHRD_V1_*-*-_D9ZHD8_HYPPE);_contains_Interpro_domain(s)__IPR018957__Zinc_finger,_C3HC4_RING-type_
Solyc01g108870.2	10.5901	-4.31041	4.61427e-08	1.42018e-07	Gibberellin_20_oxidase_2_(AHRD_V1_**--_B6TF99_MAIZE);_contains_Interpro_domain(s)__IPR005123__Oxoglutarate_and_iron-dependent_oxygenase_
Solyc05g014390.2	1258.82	-4.30447	0	0	ABC_transporter_C_family_member_3_(AHRD_V1_**--_AB3C_ARATH);_contains_Interpro_domain(s)__IPR003439__ABC_transporter-like_
Solyc09g064730.2	66.2682	-4.29111	8.78349e-31	7.48541e-30	Heavy_metal-associated_domain_containing_protein_expressed_(AHRD_V1_*-*-_Q2QXS5_ORYSJ);_contains_Interpro_domain(s)__IPR006121__Heavy_metal_transport/detoxification_protein_
Solyc08g083000.1	20.8391	-4.27724	4.60981e-12	1.85115e-11	Unknown_Protein_(AHRD_V1)
Solyc07g065190.2	40.5953	-4.24788	1.66978e-20	1.00831e-19	Heavy_metal-associated_domain_containing_protein_expressed_(AHRD_V1_*-*-_Q2QXS5_ORYSJ);_contains_Interpro_domain(s)__IPR006121__Heavy_metal_transport/detoxification_protein_
Solyc08g007890.2	192.664	-4.24589	9.54121e-82	2.01738e-80	Mitochondrial_aldehyde_dehydrogenase_(AHRD_V1_***-_Q8LST6_SECCE);_contains_Interpro_domain(s)__IPR015590__Aldehyde_dehydrogenase_
Solyc11g020330.1	6415.81	-4.21795	0	0	class_IV_heat_shock_protein_(AHRD_V1_***-_B6TXB5_MAIZE);_contains_Interpro_domain(s)__IPR002068__Heat_shock_protein_Hsp20_
Solyc06g036260.2	1765.16	-4.20591	0	0	Beta-carotene_hydroxylase_1
Solyc08g080090.2	11306.2	-4.19577	0	0	Senescence-inducible_chloroplast_stay-green_protein_2_(AHRD_V1_**--_Q5EMP6_SOYBN)
Solyc02g021260.1	77.2234	-4.17245	1.51897e-35	1.46556e-34	B3_domain-containing_protein_LOC_Os12g40080_(AHRD_V1_*-*-_Y1208_ORYSJ);_contains_Interpro_domain(s)__IPR003340__Transcriptional_factor_B3_
Solyc10g080210.1	44359	-4.17135	0	0	Polygalacturonase_A_(AHRD_V1_****_Q9M6S2_ACTCH);_contains_Interpro_domain(s)__IPR000743__Glycoside_hydrolase,_family_28_
Solyc06g050160.2	44.8725	-4.16403	4.53616e-22	2.91474e-21	Homeodomain-containing_transcription_factor_FWA_(AHRD_V1_**-*_B5BQ02_ARASU);_contains_Interpro_domain(s)__IPR002913__Lipid-binding_START_
Solyc08g066270.1	6.34169	-4.14911	3.63748e-06	9.59863e-06	Receptor_like_kinase,_RLK
Solyc01g099580.1	132.479	-4.14134	7.56787e-58	1.14185e-56	Desiccation-related_protein_PCC13-62_(AHRD_V1_*-*-_B6TNA6_MAIZE);_contains_Interpro_domain(s)__IPR011424__C1-like_
Solyc07g051950.2	474.875	-4.1264	3.66541e-190	1.89877e-188	C4-dicarboxylate_transporter/malic_acid_transport_family_protein_(AHRD_V1_***-_D7KUS7_ARALY);_contains_Interpro_domain(s)__IPR004695__C4-dicarboxylate_transporter/malic_acid_transport_protein_
Solyc11g017390.1	12.3764	-4.11587	1.52421e-08	4.85963e-08	Unknown_Protein_(AHRD_V1)
Solyc05g053330.2	37.212	-4.11411	7.10325e-19	4.01625e-18	MYB_transcription_factor_(AHRD_V1_***-_Q39550_CRAPL);_contains_Interpro_domain(s)__IPR015495__Myb_transcription_factor_
Solyc02g089350.2	294.868	-4.11322	2.76544e-120	8.92697e-119	Gibberellin_regulated_protein_(AHRD_V1_**--_Q2HRH3_MEDTR);_contains_Interpro_domain(s)__IPR003854__Gibberellin_regulated_protein_
Solyc07g052720.2	61.3888	-4.10111	4.6515e-29	3.78611e-28	MADS-box_protein_AGL66_(AHRD_V1_***-_B6UD66_MAIZE)
Solyc01g107800.2	711.214	-4.09074	6.89461e-285	5.70365e-283	Expressed_protein_(Fragment)_(AHRD_V1_*-*-_B3VV16_POPTN);_contains_Interpro_domain(s)__IPR006514__Protein_of_unknown_function_DUF579,_plant_
Solyc07g056510.2	331.666	-4.07116	4.62119e-133	1.61645e-131	Glutathione_S-transferase_(AHRD_V1_****_D3Y4H6_9ROSI);_contains_Interpro_domain(s)__IPR004046__Glutathione_S-transferase,_C-terminal_
Solyc09g066060.1	20.8985	-4.06064	5.81544e-12	2.32628e-11	Homeobox_leucine-zipper_protein_(AHRD_V1_*-*-_Q8H962_ZINEL);_contains_Interpro_domain(s)__IPR001356__Homeobox_
Solyc12g010360.1	11.8409	-4.05004	3.17284e-08	9.86713e-08	H-ATPase_(AHRD_V1_***-_Q8L6I3_ORYSJ);_contains_Interpro_domain(s)__IPR006534__ATPase,_P-type,_plasma-membrane_proton-efflux_
Solyc00g019990.1	5.70971	-4.04488	6.95806e-06	1.78395e-05	Unknown_Protein_(AHRD_V1)
Solyc07g065290.2	134.851	-4.02802	1.37574e-58	2.10492e-57	Zinc_finger_CCCH_domain-containing_protein_18_(AHRD_V1_***-_C3H18_ARATH);_contains_Interpro_domain(s)__IPR000571__Zinc_finger,_CCCH-type_
Solyc12g056620.1	230.146	-4.01686	1.52862e-95	3.84932e-94	One-helix_protein_(AHRD_V1_**--_A9Z0U6_IPONI)
Solyc09g082670.2	8.68861	-4.01399	7.2126e-07	2.02248e-06	Heat_stress_transcription_factor_A3_(AHRD_V1_*-**_D1M7W9_SOLLC);_contains_Interpro_domain(s)__IPR000232__Heat_shock_factor_(HSF)-type,_DNA-binding_
Solyc11g012690.1	5.54424	-3.99956	9.59128e-06	2.42282e-05	Metal_ion_binding_protein_(AHRD_V1_*---_D7MN12_ARALY);_contains_Interpro_domain(s)__IPR006121__Heavy_metal_transport/detoxification_protein_
Solyc09g009760.1	117.669	-3.96065	4.49577e-52	6.15185e-51	Z-box_binding_factor_2_protein_(AHRD_V1_*-*-_Q5K1L6_ARATH);_contains_Interpro_domain(s)__IPR011616__bZIP_transcription_factor,_bZIP-1_
Solyc10g085240.1	474.211	-3.94385	1.00398e-185	5.04471e-184	UDP-glucosyltransferase_(AHRD_V1_**--_C0LNQ9_MAIZE);_contains_Interpro_domain(s)__IPR002213__UDP-glucuronosyl/UDP-glucosyltransferase_
Solyc09g092490.2	1010.9	-3.94135	0	0	UDP-glucosyltransferase_family_1_protein_(AHRD_V1_****_C6KI44_CITSI);_contains_Interpro_domain(s)__IPR002213__UDP-glucuronosyl/UDP-glucosyltransferase_
Solyc01g087940.1	5.34531	-3.94089	1.40434e-05	3.49112e-05	Serine_carboxypeptidase_1_(AHRD_V1_****_B6SW38_MAIZE);_contains_Interpro_domain(s)__IPR001563__Peptidase_S10,_serine_carboxypeptidase_
Solyc05g012950.1	33.0061	-3.9372	7.6455e-17	3.95773e-16	Sulfotransferase_family_protein_(AHRD_V1_****_D7KQF7_ARALY);_contains_Interpro_domain(s)__IPR000863__Sulfotransferase_
Solyc05g052860.2	129.241	-3.93121	1.20171e-55	1.74888e-54	Os12g0581300_protein_(Fragment)_(AHRD_V1_*-*-_Q0IMB2_ORYSJ);_contains_Interpro_domain(s)__IPR006873__Protein_of_unknown_function_DUF620_
Solyc01g080410.2	10071.4	-3.91812	0	0	Peptide_methionine_sulfoxide_reductase_msrB_(AHRD_V1_***-_B6T2C6_MAIZE);_contains_Interpro_domain(s)__IPR002579__Methionine_sulphoxide_reductase_B_
Solyc11g021290.1	5.166	-3.91097	1.66993e-05	4.11701e-05	Ycf1_(Fragment)_(AHRD_V1_***-_A2T912_9MAGN);_contains_Interpro_domain(s)__IPR008896__Ycf1_
Solyc05g012940.2	80.5795	-3.8473	8.72077e-36	8.47422e-35	Ribonuclease_H2_subunit_B_(AHRD_V1_***-_B0WCS6_CULQU);_contains_Interpro_domain(s)__IPR019024__Ribonuclease_H2,_subunit_B_
Solyc02g067760.2	4.87345	-3.83561	2.652e-05	6.41659e-05	MYB_transcription_factor_(AHRD_V1_****_B8YIB6_MIRJA);_contains_Interpro_domain(s)__IPR015495__Myb_transcription_factor_
Solyc01g107850.2	173.547	-3.79374	2.63099e-73	5.0837e-72	UDP-glucosyltransferase_HvUGT5876_(AHRD_V1_***-_D3WYW1_HORVD);_contains_Interpro_domain(s)__IPR002213__UDP-glucuronosyl/UDP-glucosyltransferase_
Solyc12g032930.1	7.23691	-3.79259	3.92445e-06	1.03258e-05	CBS_domain_containing_protein_(AHRD_V1_***-_B6U1W0_MAIZE);_contains_Interpro_domain(s)__IPR000644__Cystathionine_beta-synthase,_core_
Solyc07g043660.2	17.3462	-3.79146	3.17678e-10	1.14017e-09	Acyl-CoA_synthetase/AMP-acid_ligase_II_(AHRD_V1_****_D0C359_9GAMM);_contains_Interpro_domain(s)__IPR000873__AMP-dependent_synthetase_and_ligase_
Solyc02g084200.1	7.4765	-3.78737	4.74616e-06	1.2383e-05	Zinc_finger_CCCH_domain-containing_protein_6_(AHRD_V1_*-*-_C3H6_ARATH);_contains_Interpro_domain(s)__IPR000571__Zinc_finger,_CCCH-type_
Solyc05g011890.1	191.571	-3.77748	3.01655e-77	6.07133e-76	Sulfotransferase_family_protein_(AHRD_V1_****_D7LQL2_ARALY);_contains_Interpro_domain(s)__IPR000863__Sulfotransferase_
Solyc06g007750.1	9.72717	-3.76961	5.51463e-07	1.56226e-06	Unknown_Protein_(AHRD_V1)
Solyc12g019020.1	44.3761	-3.76952	5.77433e-21	3.55596e-20	Unknown_Protein_(AHRD_V1)
Solyc02g087910.1	7.11288	-3.75969	5.06628e-06	1.31772e-05	Non-specific_lipid-transfer_protein_(AHRD_V1_***-_B9SMA5_RICCO);_contains_Interpro_domain(s)__IPR013770__Plant_lipid_transfer_protein_and_hydrophobic_protein,_helical_
Solyc11g010760.1	92.6811	-3.74842	1.47831e-40	1.60658e-39	UDP-glucosyltransferase_(AHRD_V1_***-_Q8LKG3_STERE);_contains_Interpro_domain(s)__IPR002213__UDP-glucuronosyl/UDP-glucosyltransferase_
Solyc03g111540.1	14.3957	-3.74483	6.59474e-09	2.16185e-08	RLK,_Receptor_like_protein,_putative_resistance_protein_with_an_antifungal_domain
Solyc00g020010.1	6.93566	-3.73431	6.00288e-06	1.55002e-05	Unknown_Protein_(AHRD_V1)
Solyc01g005760.2	4356.74	-3.72223	0	0	LRR_receptor-like_serine/threonine-protein_kinase,_RLP
Solyc01g007490.2	131.082	-3.7022	7.47449e-22	4.7648e-21	ATP-dependent_Clp_protease_proteolytic_subunit_(AHRD_V1_***-_D3WCC1_NEROL);_contains_Interpro_domain(s)__IPR001907__Peptidase_S14,_ClpP_
Solyc01g102960.2	4282.64	-3.6959	0	0	class_IV_heat_shock_protein_(AHRD_V1_***-_B6T3F5_MAIZE);_contains_Interpro_domain(s)__IPR002068__Heat_shock_protein_Hsp20_
Solyc04g064610.2	37.5882	-3.69549	2.4145e-18	1.33331e-17	RAG1-activating_protein_1_homolog_(AHRD_V1_**--_R1AP1_DROPS);_contains_Interpro_domain(s)__IPR018179__RAG1-activating_protein_1_homologue_
Solyc01g111340.2	1307.32	-3.67495	0	0	Endo-1_4-beta-xylanase_(AHRD_V1_**--_B6SW51_MAIZE);_contains_Interpro_domain(s)__IPR013781__Glycoside_hydrolase,_subgroup,_catalytic_core_
Solyc05g018930.1	4.26079	-3.66098	7.33791e-05	0.000169877	Cysteine-rich_receptor-like_protein_kinase_42_(AHRD_V1_***-_CRK42_ARATH);_contains_Interpro_domain(s)__IPR002902__Protein_of_unknown_function_DUF26_
Solyc01g095080.2	7925.11	-3.6515	0	0	1-aminocyclopropane-1-carboxylate_synthase_(AHRD_V1_****_O65209_NICGU);_contains_Interpro_domain(s)__IPR004839__Aminotransferase,_class_I_and_II__IPR004838__Aminotransferases,_class-I,_pyridoxal-phosphate-binding_site_
Solyc03g096250.2	4.34346	-3.64604	8.20697e-05	0.000189051	Yippee_zinc-binding-like_protein_(AHRD_V1_****_C1FDK9_9CHLO);_contains_Interpro_domain(s)__IPR004910__Yippee-like_protein_
Solyc02g021680.2	621.088	-3.63794	5.50425e-244	3.81389e-242	WRKY_transcription_factor_37_(AHRD_V1_*-*-_Q6IEP4_ORYSJ);_contains_Interpro_domain(s)__IPR003657__DNA-binding_WRKY_
Solyc06g066820.2	36.146	-3.63412	3.68462e-17	1.93452e-16	Gibberellin_3-beta-hydroxylase_(Fragment)_(AHRD_V1_***-_D9ZZW0_9FABA);_contains_Interpro_domain(s)__IPR005123__Oxoglutarate_and_iron-dependent_oxygenase_
Solyc00g060810.2	1497.85	-3.63139	1.88794e-73	3.65445e-72	Major_latex-like_protein_(AHRD_V1_**--_B5THI3_PANGI);_contains_Interpro_domain(s)__IPR000916__Bet_v_I_allergen_
Solyc01g087660.2	4.16153	-3.63013	8.77791e-05	0.000201351	Unknown_Protein_(AHRD_V1)
Solyc12g006620.1	91.8346	-3.61619	9.1222e-40	9.73855e-39	Zinc_finger_CCCH_domain-containing_protein_34_(AHRD_V1_***-_C3H34_ORYSJ);_contains_Interpro_domain(s)__IPR000571__Zinc_finger,_CCCH-type_
Solyc03g083900.2	918.254	-3.61359	0	0	Laccase-22_(AHRD_V1_**--_LAC22_ORYSJ);_contains_Interpro_domain(s)__IPR001117__Multicopper_oxidase,_type_1_
Solyc04g053110.1	4.06489	-3.60421	0.000100399	0.000228754	Glutaredoxin_(AHRD_V1_****_B9I9V9_POPTR);_contains_Interpro_domain(s)__IPR011905__Glutaredoxin-like,_plant_II_
Solyc10g085280.1	429.725	-3.59404	1.60619e-151	6.44759e-150	UDP-glucosyltransferase_(AHRD_V1_***-_C0LNQ9_MAIZE);_contains_Interpro_domain(s)__IPR002213__UDP-glucuronosyl/UDP-glucosyltransferase_
Solyc09g008370.1	417.808	-3.58487	5.19771e-164	2.24824e-162	Nodulin-like_protein_(Fragment)_(AHRD_V1_***-_O81121_ARATH);_contains_Interpro_domain(s)__IPR010658__Nodulin-like_
Solyc02g088270.2	1134.21	-3.58406	0	0	Genomic_DNA_chromosome_5_P1_clone_MUL8_(AHRD_V1_***-_Q9FLY2_ARATH);_contains_Interpro_domain(s)__IPR018971__Protein_of_unknown_function_DUF1997_
Solyc02g063420.2	4307.07	-3.58022	0	0	Hydroxyproline-rich_glycoprotein_(AHRD_V1_**--_A9YWR1_MEDTR)
Solyc06g066410.2	8.41342	-3.57746	2.69196e-06	7.18813e-06	Profilin_(AHRD_V1_***-_Q9SMC0_TOBAC);_contains_Interpro_domain(s)__IPR005455__Profilin,_plant_
Solyc01g081250.2	6.19332	-3.57338	1.92388e-05	4.71796e-05	Glutathione-S-transferase_(AHRD_V1_***-_A3FMP5_SOLLC);_contains_Interpro_domain(s)__IPR004046__Glutathione_S-transferase,_C-terminal_
Solyc10g038080.1	481.819	-3.57037	1.94327e-186	9.83249e-185	Shikimate_dehydrogenase_(AHRD_V1_***-_B6TSW1_MAIZE);_contains_Interpro_domain(s)__IPR001381__Dehydroquinase_class_I_
Solyc07g051860.1	95.4316	-3.56615	4.9415e-40	5.30924e-39	Protein_serine/threonine_kinase_(AHRD_V1_****_D3BP85_POLPA);_contains_Interpro_domain(s)__IPR002290__Serine/threonine_protein_kinase_
Solyc01g098270.1	3.96578	-3.56269	0.000127516	0.000287231	Unknown_Protein_(AHRD_V1)
Solyc01g098110.2	4095.97	-3.5538	0	0	Hydrolase_alpha/beta_fold_family_protein_(AHRD_V1_**--_D7L9I6_ARALY);_contains_Interpro_domain(s)__IPR007130__Diacylglycerol_acyltransferase_
Solyc11g006300.1	94.3494	-3.54815	1.64942e-39	1.75313e-38	3-oxo-5-alpha-steroid_4-dehydrogenase_family_protein_(AHRD_V1_***-_D7M7I5_ARALY);_contains_Interpro_domain(s)__IPR001104__3-oxo-5-alpha-steroid_4-dehydrogenase,_C-terminal_
Solyc06g065910.2	55.6511	-3.54477	2.22303e-24	1.5517e-23	At1g62390-like_protein_(Fragment)_(AHRD_V1_*---_C0JCT4_9BRAS);_contains_Interpro_domain(s)__IPR011990__Tetratricopeptide-like_helical_
Solyc00g020000.1	8.14828	-3.51567	4.97455e-06	1.2951e-05	Unknown_Protein_(AHRD_V1)
Solyc02g072480.2	6.07538	-3.51448	3.22547e-05	7.73979e-05	Receptor_like_kinase,_RLK
Solyc03g025830.2	81.3247	-3.49563	3.22623e-32	2.84875e-31	Os03g0107400_protein_(Fragment)_(AHRD_V1_*---_Q0DVY2_ORYSJ)
Solyc06g076560.1	15136.6	-3.49315	0	0	class_I_heat_shock_protein_(AHRD_V1_***-_Q69BI7_CARPA);_contains_Interpro_domain(s)__IPR002068__Heat_shock_protein_Hsp20_
Solyc12g007040.1	5.81586	-3.47403	3.91979e-05	9.33176e-05	Unknown_Protein_(AHRD_V1)
Solyc12g070080.1	83.5397	-3.47003	7.58415e-36	7.38953e-35	N-acylethanolamine_amidohydrolase_(AHRD_V1_**--_D7MRU1_ARALY);_contains_Interpro_domain(s)__IPR000120__Amidase_signature_enzyme_
Solyc05g009470.2	1556.81	-3.46809	0	0	Alpha-glucosidase_(AHRD_V1_****_Q9LEC9_SOLTU);_contains_Interpro_domain(s)__IPR000322__Glycoside_hydrolase,_family_31_
Solyc09g072610.2	7.76466	-3.46168	6.98036e-06	1.78904e-05	Glucose-methanol-choline_oxidoreductase_(AHRD_V1_***-_D6TF66_9CHLR);_contains_Interpro_domain(s)__IPR012400__Long-chain_fatty_alcohol_dehydrogenase_
Solyc00g316530.1	17.9939	-3.46059	7.27058e-10	2.54646e-09	Unknown_Protein_(AHRD_V1)
Solyc03g116360.1	129.776	-3.45478	5.57184e-51	7.49701e-50	Regulator_of_chromosome_condensation_domain-containing_protein_(AHRD_V1_*---_D3BDN0_POLPA);_contains_Interpro_domain(s)__IPR009091__Regulator_of_chromosome_condensation/beta-lactamase-inhibitor_protein_II_
Solyc01g099660.2	173.989	-3.45435	1.70261e-67	3.01659e-66	Heat_shock_protein_(AHRD_V1_***-_Q84KP8_CYAME);_contains_Interpro_domain(s)__IPR013126__Heat_shock_protein_70_
Solyc06g076510.2	1189.23	-3.43961	0	0	Phosphoserine_phosphatase_(AHRD_V1_****_B6SU38_MAIZE);_contains_Interpro_domain(s)__IPR004469__Phosphoserine_phosphatase_SerB_
Solyc03g120570.2	2814.65	-3.4331	0	0	Proton-dependent_oligopeptide_transport_family_protein_(AHRD_V1_**--_D7L5L3_ARALY);_contains_Interpro_domain(s)__IPR000109__TGF-beta_receptor,_type_I/II_extracellular_region_
Solyc02g089630.2	1957.71	-3.42876	0	0	Proline_dehydrogenase_(AHRD_V1_****_A1E289_ACTDE);_contains_Interpro_domain(s)__IPR015659__Proline_oxidase_
Solyc03g098290.2	527.218	-3.42766	3.56718e-200	1.95494e-198	Sucrose_synthase_(AHRD_V1_****_Q9FHU4_ARATH);_contains_Interpro_domain(s)__IPR012820__Sucrose_synthase,_plants_and_cyanobacteria_
Solyc07g037910.1	3.59589	-3.41375	0.000279815	0.000605644	Homeobox-leucine_zipper_protein_ROC7_(AHRD_V1_***-_ROC7_ORYSJ);_contains_Interpro_domain(s)__IPR002913__Lipid-binding_START_
Solyc05g015380.2	56.9279	-3.41079	2.17989e-24	1.52256e-23	Meiotic_asynaptic_mutant_1_(AHRD_V1_***-_D7KV25_ARALY)
Solyc08g016630.1	5.45933	-3.40152	6.11667e-05	0.000142729	Movement_protein_(AHRD_V1_***-_Q5ZF41_CERV);_contains_Interpro_domain(s)__IPR001022__Tobamoviral_movement_protein_
Solyc02g092670.1	4918.79	-3.39139	0	0	Subtilisin-like_protease_(AHRD_V1_***-_A9XG40_TOBAC);_contains_Interpro_domain(s)__IPR015500__Peptidase_S8,_subtilisin-related_
Solyc07g056430.2	365.523	-3.39107	2.10853e-140	7.78869e-139	Glutathione_S-transferase-like_protein_(AHRD_V1_****_Q8GVD1_SOLLC);_contains_Interpro_domain(s)__IPR004046__Glutathione_S-transferase,_C-terminal_
Solyc04g082000.2	292.197	-3.3856	5.80779e-112	1.755e-110	Phospholipase_D_(AHRD_V1_****_Q6AVR2_ORYSJ);_contains_Interpro_domain(s)__IPR011402__Phospholipase_D,_plant_
Solyc12g019680.1	20.817	-3.3717	8.6861e-11	3.24658e-10	Cytochrome_P450
Solyc12g088220.1	1056.33	-3.37119	0	0	Branched-chain-amino-acid_aminotransferase_(AHRD_V1_***-_Q94CF8_CAPAN);_contains_Interpro_domain(s)__IPR005786__Branched-chain_amino_acid_aminotransferase_II_
Solyc01g079850.2	7.33373	-3.37008	1.48048e-05	3.672e-05	Os06g0207500_protein_(Fragment)_(AHRD_V1_***-_Q0DDQ9_ORYSJ);_contains_Interpro_domain(s)__IPR004253__Protein_of_unknown_function_DUF231,_plant_
Solyc02g091000.2	613.843	-3.3699	2.89839e-214	1.68161e-212	Harpin-induced_protein_(AHRD_V1_***-_B6TDG9_MAIZE);_contains_Interpro_domain(s)__IPR010847__Harpin-induced_1_
Solyc04g011540.2	175.901	-3.36615	2.4769e-69	4.50207e-68	Elicitor-responsive_protein_1_(AHRD_V1_**--_B6T411_MAIZE);_contains_Interpro_domain(s)__IPR018029__C2_membrane_targeting_protein_
Solyc07g045090.2	223.586	-3.3649	1.9366e-86	4.36628e-85	Alcohol_dehydrogenase_zinc-binding_domain_protein_(AHRD_V1_**-*_D2QM87_SPILD);_contains_Interpro_domain(s)__IPR002085__Alcohol_dehydrogenase_superfamily,_zinc-containing_
Solyc03g058160.2	7.18489	-3.34975	1.64384e-05	4.05729e-05	EPF-type_Cis2-His2_zinc_finger_transcription_factor_(AHRD_V1_*-**_D8RBD0_SELML);_contains_Interpro_domain(s)__IPR007087__Zinc_finger,_C2H2-type_
Solyc03g005020.2	6975.76	-3.34832	0	0	Lipase_(AHRD_V1_****_Q1XBG1_RICCO);_contains_Interpro_domain(s)__IPR006693__AB-hydrolase_associated_lipase_region_
Solyc02g032100.2	77.2037	-3.34157	8.0469e-31	6.86574e-30	Low_affinity_zinc_transporter_(AHRD_V1_****_A3LU47_PICST);_contains_Interpro_domain(s)__IPR004698__Zinc/iron_permease,_fungal_and_plant_
Solyc11g022590.1	415.157	-3.34077	5.37082e-136	1.92509e-134	Kunitz_trypsin_inhibitor_4_(Fragment)_(AHRD_V1_****_C1J5E0_POPBA);_contains_Interpro_domain(s)__IPR002160__Proteinase_inhibitor_I3,_Kunitz_legume_
Solyc12g070090.1	24.2169	-3.34003	5.95916e-12	2.38246e-11	Glutamyl-tRNA(Gln)_amidotransferase_subunit_A_homolog_(AHRD_V1_*---_QRSL1_RAT);_contains_Interpro_domain(s)__IPR000120__Amidase_signature_enzyme_
Solyc02g077690.2	285.544	-3.33769	1.42196e-107	4.10859e-106	Unknown_Protein_(AHRD_V1)
Solyc10g083400.1	6402.91	-3.33727	0	0	Cytochrome_P450
Solyc03g115710.1	14.6649	-3.3345	2.3318e-08	7.32925e-08	Pto-like,_Serine/threonine_kinase_protein,_resistance_protein
Solyc10g083720.1	4215.62	-3.33267	0	0	Pyruvate_kinase_(AHRD_V1_***-_Q94KE3_ARATH);_contains_Interpro_domain(s)__IPR001697__Pyruvate_kinase_
Solyc12g088840.1	286.569	-3.31004	1.58197e-103	4.33489e-102	Os07g0619200_protein_(Fragment)_(AHRD_V1_***-_Q0D4L7_ORYSJ);_contains_Interpro_domain(s)__IPR018248__EF_hand_
Solyc11g006990.1	2869.28	-3.30612	0	0	Os06g0207500_protein_(Fragment)_(AHRD_V1_**--_Q0DDQ9_ORYSJ);_contains_Interpro_domain(s)__IPR004253__Protein_of_unknown_function_DUF231,_plant_
Solyc04g008830.1	3.27031	-3.30295	0.000475765	0.00100138	LRR_receptor-like_serine/threonine-protein_kinase,_RLP
Solyc01g080890.2	1119.58	-3.30046	0	0	Unknown_Protein_(AHRD_V1)
Solyc10g008470.2	538.451	-3.28516	1.99133e-193	1.05672e-191	Engulfment_and_cell_motility_protein_1_(AHRD_V1_**--_B5X1Y9_SALSA);_contains_Interpro_domain(s)__IPR006816__Engulfment_and_cell_motility,_ELMO_
Solyc01g067080.2	326.356	-3.28487	9.6604e-25	6.82629e-24	Genomic_DNA_chromosome_3_P1_clone_MHC9_(AHRD_V1_***-_Q9LIF6_ARATH)
Solyc03g006330.2	869.643	-3.28236	4.54394e-306	4.00253e-304	LRR_receptor-like_serine/threonine-protein_kinase,_RLP
Solyc04g008260.2	10.3991	-3.26656	1.44216e-06	3.9446e-06	Acid_phosphatase_(AHRD_V1_****_B9XQU4_9BACT);_contains_Interpro_domain(s)__IPR004843__Metallophosphoesterase_
Solyc02g081800.1	3.13212	-3.26494	0.000557759	0.00116159	Acyltransferase_(Fragment)_(AHRD_V1_**--_C1JZ77_9SOLA);_contains_Interpro_domain(s)__IPR003480__Transferase_
Solyc10g018140.1	148.809	-3.26408	9.14895e-58	1.37658e-56	Dihydroflavonol_4-reductase_(AHRD_V1_****_Q6R130_CITSI);_contains_Interpro_domain(s)__IPR016040__NAD(P)-binding_domain_
Solyc02g092210.1	320.965	-3.26338	1.23257e-118	3.9035e-117	Alpha-6-galactosyltransferase_(AHRD_V1_**--_Q5TIN2_SOLTU);_contains_Interpro_domain(s)__IPR008630__Galactosyl_transferase_
Solyc05g025980.1	3.0936	-3.25633	0.000579757	0.00120475	Histone_H2A_(AHRD_V1_***-_A9T9D3_PHYPA);_contains_Interpro_domain(s)__IPR002119__Histone_H2A_
Solyc07g042400.2	114.028	-3.25626	1.60388e-44	1.88931e-43	Unknown_Protein_(AHRD_V1)
Solyc02g094230.1	12.1251	-3.2539	3.36666e-07	9.70306e-07	Unknown_Protein_(AHRD_V1)
Solyc06g054130.1	3.14309	-3.24787	0.000609763	0.00126397	Unknown_Protein_(AHRD_V1);_contains_Interpro_domain(s)__IPR012876__Protein_of_unknown_function_DUF1677,_plant_
Solyc01g108800.2	4.97655	-3.24785	0.00016477	0.000366666	3-hydroxyisobutyryl-CoA_hydrolase_(AHRD_V1_****_D3NUG5_AZOS1);_contains_Interpro_domain(s)__IPR001753__Crotonase,_core_
Solyc06g064800.1	4.89392	-3.24332	0.000160429	0.000357593	Expressed_protein_(Fragment)_(AHRD_V1_***-_B3VV20_POPTN);_contains_Interpro_domain(s)__IPR006514__Protein_of_unknown_function_DUF579,_plant_
Solyc08g062510.2	3.06605	-3.24318	0.000617621	0.00127904	Homeobox_leucine-zipper_protein_(AHRD_V1_***-_Q76CL1_ZINEL);_contains_Interpro_domain(s)__IPR002913__Lipid-binding_START_
Solyc01g014550.1	12.1007	-3.24064	4.88635e-07	1.38898e-06	LRR_receptor-like_serine/threonine-protein_kinase_FEI_2_(AHRD_V1_*-**_FEI2_ARATH);_contains_Interpro_domain(s)__IPR002290__Serine/threonine_protein_kinase_
Solyc11g066820.1	1377.9	-3.23321	0	0	Cellulose_synthase-like_C6_glycosyltransferase_family_2_(AHRD_V1_**--_A6N4C3_PHYPA);_contains_Interpro_domain(s)__IPR001173__Glycosyl_transferase,_family_2_
Solyc03g111690.2	90929.3	-3.23105	0	0	Pectate_lyase_(AHRD_V1_****_Q2Z1Y4_PRUMU);_contains_Interpro_domain(s)__IPR002022__Pectate_lyase/Amb_allergen_
Solyc06g050870.2	187.487	-3.22577	9.60816e-70	1.75816e-68	Hypoxia_induced_protein_conserved_region_containing_protein_expressed_(AHRD_V1_***-_Q2QYP0_ORYSJ)
Solyc03g119850.1	139.739	-3.22462	6.32707e-55	9.1528e-54	Protein_LSM14_homolog_A-B_(AHRD_V1_*---_L14AB_XENLA);_contains_Interpro_domain(s)__IPR019053__FFD_and_TFG_box_motifs_
Solyc04g081560.2	3.18738	-3.22151	0.000700693	0.00143834	Thaumatin-like_protein_(AHRD_V1_**--_Q9STX6_ARATH);_contains_Interpro_domain(s)__IPR001938__Thaumatin,_pathogenesis-related_
Solyc03g080020.2	542.198	-3.21786	1.0639e-193	5.67335e-192	DUF895_domain_membrane_protein_(AHRD_V1_*-*-_D4ALB1_ARTBC)
Solyc04g063320.1	6.53983	-3.21408	4.64261e-05	0.000109638	Unknown_Protein_(AHRD_V1)
Solyc10g049470.1	27.4653	-3.20597	1.89805e-12	7.79904e-12	Ycf1_(Fragment)_(AHRD_V1_*-*-_A2T907_RANLY);_contains_Interpro_domain(s)__IPR008896__Ycf1_
Solyc04g009450.1	144.389	-3.197	1.47319e-53	2.07323e-52	Ethylene-responsive_transcription_factor_4_(AHRD_V1_*-*-_B6THY5_MAIZE);_contains_Interpro_domain(s)__IPR001471__Pathogenesis-related_transcriptional_factor_and_ERF,_DNA-binding_
Solyc07g055820.1	2.98585	-3.19476	0.000771428	0.00157522	LRR_receptor-like_serine/threonine-protein_kinase,_RLP
Solyc03g043850.2	1345.07	-3.1913	0	0	Cytochrome_c_oxidase_subunit_VIa_family_protein_expressed_(AHRD_V1_***-_Q7XZW4_ORYSJ);_contains_Interpro_domain(s)__IPR001349__Cytochrome_c_oxidase,_subunit_VIa_
Solyc04g007780.2	23.8257	-3.19005	4.22323e-11	1.60835e-10	Major_latex-like_protein_(AHRD_V1_**--_Q9AXU0_PRUPE);_contains_Interpro_domain(s)__IPR000916__Bet_v_I_allergen_
Solyc03g116960.2	2.90866	-3.18528	0.000799707	0.00163006	Unknown_Protein_(AHRD_V1)
Solyc00g014790.2	2.9694	-3.18397	0.000811799	0.00165269	Unknown_Protein_(AHRD_V1)
Solyc06g007940.1	57.6509	-3.18332	5.41686e-24	3.73549e-23	BZIP_domain_class_transcription_factor_(AHRD_V1_**--_D9ZIQ5_MALDO);_contains_Interpro_domain(s)__IPR011333__BTB/POZ_fold_
Solyc01g009770.2	43.8637	-3.1773	7.09531e-19	4.01385e-18	Major_ampullate_spidroin_2-2_(AHRD_V1_*-*-_B6TJV0_MAIZE);_contains_Interpro_domain(s)__IPR001202__WW/Rsp5/WWP_
Solyc07g065340.1	4722.08	-3.17324	0	0	Serine_acetyltransferase_(AHRD_V1_****_Q39533_CITLA);_contains_Interpro_domain(s)__IPR005881__Serine_O-acetyltransferase_
Solyc01g087950.2	1158.09	-3.16011	0	0	Serine_carboxypeptidase_1_(AHRD_V1_****_B6SW38_MAIZE);_contains_Interpro_domain(s)__IPR001563__Peptidase_S10,_serine_carboxypeptidase_
Solyc09g090300.2	13.1111	-3.15926	2.45617e-07	7.15476e-07	MazG_nucleotide_pyrophosphohydrolase_(AHRD_V1_***-_B1J275_PSEPW);_contains_Interpro_domain(s)__IPR011394__NTP_Pyrophosphohydrolase_MazG-related,_RS21-C6_
Solyc02g085500.2	112.276	-3.15765	3.95969e-43	4.50345e-42	Ovate_protein_(AHRD_V1_***-_Q8GSM4_SOLLC)
Solyc01g106070.1	9.70352	-3.15476	4.08751e-06	1.07328e-05	Unknown_Protein_(AHRD_V1);_contains_Interpro_domain(s)__IPR004345__TB2/DP1_and_HVA22_related_protein_
Solyc08g023270.2	162.408	-3.15458	9.0658e-61	1.43035e-59	Unknown_Protein_(AHRD_V1)
Solyc05g056400.2	4.56815	-3.15323	0.000272336	0.000590219	Protein_disulfide_isomerase_(AHRD_V1_****_Q6IV17_IPOBA);_contains_Interpro_domain(s)__IPR005792__Protein_disulphide_isomerase_
Solyc07g051880.1	1270.41	-3.15275	0	0	Protein_serine/threonine_kinase_(AHRD_V1_***-_D3BP85_POLPA);_contains_Interpro_domain(s)__IPR002290__Serine/threonine_protein_kinase_
Solyc12g036550.1	4.6561	-3.15252	0.000292384	0.000630903	Hypothetical_chloroplast_RF1_(AHRD_V1_***-_D7P347_SYZCU);_contains_Interpro_domain(s)__IPR008896__Ycf1_
Solyc11g010740.1	31.3967	-3.15019	3.38544e-14	1.53708e-13	UDP-glucosyltransferase_(AHRD_V1_**-*_Q8LKG3_STERE);_contains_Interpro_domain(s)__IPR002213__UDP-glucuronosyl/UDP-glucosyltransferase_
Solyc05g025890.1	54.4567	-3.1353	1.24582e-21	7.86115e-21	Acetyltransferase_(AHRD_V1_*-*-_D8G8Q7_9CYAN);_contains_Interpro_domain(s)__IPR000182__GCN5-related_N-acetyltransferase_
Solyc03g034140.2	142.373	-3.13515	1.00038e-51	1.36374e-50	Flavoprotein_wrbA_(AHRD_V1_***-_B6SPB2_MAIZE);_contains_Interpro_domain(s)__IPR010089__Flavoprotein_WrbA_
Solyc01g091100.2	4.66483	-3.13279	0.000337835	0.000724166	Pectinesterase_(AHRD_V1_****_B7SIX2_9CONI);_contains_Interpro_domain(s)__IPR006501__Pectinesterase_inhibitor_
Solyc08g048280.1	9.53495	-3.12625	6.19121e-06	1.59638e-05	Predicted_transporter_(AHRD_V1_***-_Q2UG41_ASPOR);_contains_Interpro_domain(s)__IPR005828__General_substrate_transporter_
Solyc01g110500.2	4.46034	-3.11752	0.000338905	0.000726316	Epsin_2-like_protein_(Fragment)_(AHRD_V1_*-*-_D9HWY0_LAGLG);_contains_Interpro_domain(s)__IPR001026__Epsin,_N-terminal_
Solyc04g007250.1	40.4735	-3.11186	2.73091e-17	1.4418e-16	Unknown_Protein_(AHRD_V1)
Solyc09g082690.2	9771.99	-3.11126	0	0	Early_light-induced_protein_7_(AHRD_V1_***-_B2BJD6_RHOCT)
Solyc11g061740.1	2.7735	-3.10944	0.00112179	0.00224163	Unknown_Protein_(AHRD_V1)
Solyc03g032040.2	228.391	-3.10086	9.27295e-83	1.9877e-81	MFS_family_major_facilitator_transporter_D-xylose_cation_symporter_(AHRD_V1_*-**_D4E1S5_SEROD);_contains_Interpro_domain(s)__IPR016196__Major_facilitator_superfamily,_general_substrate_transporter_
Solyc01g095940.2	461.622	-3.09605	1.70736e-151	6.84108e-150	O-acyltransferase_WSD1_(AHRD_V1_**--_WSD1_ARATH);_contains_Interpro_domain(s)__IPR009721__Protein_of_unknown_function_DUF1298_
Solyc01g088160.2	2.74579	-3.09484	0.00119671	0.00237996	Cytokinin_oxidase/dehydrogenase_(AHRD_V1_****_C3VPM6_SOLTU);_contains_Interpro_domain(s)__IPR015345__Cytokinin_dehydrogenase_1,_FAD_and_cytokinin_binding_
Solyc04g078810.2	1445.75	-3.088	0	0	Remorin_(AHRD_V1_***-_Q00M66_SOYBN);_contains_Interpro_domain(s)__IPR005516__Remorin,_C-terminal_region_
Solyc11g066360.1	1916.99	-3.08716	0	0	Unknown_Protein_(AHRD_V1);_contains_Interpro_domain(s)__IPR012862__Protein_of_unknown_function_DUF1635_
Solyc08g082990.2	2958.68	-3.08636	0	0	Oligopeptide_transporter_9_(AHRD_V1_****_B6SVF4_MAIZE);_contains_Interpro_domain(s)__IPR004648__Tetrapeptide_transporter,_OPT1/isp4_
Solyc06g005390.1	86.4808	-3.08331	4.33472e-30	3.62593e-29	Histone_H2B_(AHRD_V1_***-_D7LK79_ARALY);_contains_Interpro_domain(s)__IPR000558__Histone_H2B_
Solyc06g074710.1	1619.14	-3.0775	0	0	Hydroxycinnamoyl_CoA_shikimate/quinate_hydroxycinnamoyltransferase-like_protein_(Fragment)_(AHRD_V1_**-*_B9GF60_POPTR);_contains_Interpro_domain(s)__IPR003480__Transferase_
Solyc08g080270.2	13.9174	-3.06174	1.94949e-07	5.73797e-07	3&apos-phosphoadenosine_5&apos-phosphosulfate_transporter_1_(AHRD_V1_****_B2BMP5_CANFA);_contains_Interpro_domain(s)__IPR013657__UAA_transporter_
Solyc09g018080.2	44.075	-3.06148	2.95464e-17	1.55689e-16	Unknown_Protein_(AHRD_V1)
Solyc12g006600.1	5.92109	-3.06108	0.000128707	0.000289763	Zinc_finger_(Ran-binding)_family_protein_(AHRD_V1_***-_D7L4W6_ARALY);_contains_Interpro_domain(s)__IPR001876__Zinc_finger,_RanBP2-type_
Solyc03g080100.2	1592.73	-3.05417	0	0	Copper-translocating_P-type_ATPase_(AHRD_V1_*---_Q3JHP1_BURP1);_contains_Interpro_domain(s)__IPR006121__Heavy_metal_transport/detoxification_protein_
Solyc09g097800.2	4.26444	-3.04632	0.000511736	0.00107281	Unknown_Protein_(AHRD_V1)
Solyc06g048410.2	3176.92	-3.04362	0	0	Superoxide_dismutase_(AHRD_V1_****_Q7YK44_SOLLC);_contains_Interpro_domain(s)__IPR019833__Manganese/iron_superoxide_dismutase,_binding_site__IPR001189__Manganese/iron_superoxide_dismutase_
Solyc11g011580.1	33.9577	-3.03882	2.20573e-14	1.01117e-13	FIP1_(AHRD_V1_**--_B6U778_MAIZE);_contains_Interpro_domain(s)__IPR004182__GRAM_
Solyc04g079960.1	1056.6	-3.03288	0	0	Geranylgeranyl_pyrophosphate_synthase_2_(AHRD_V1_***-_Q1A7S9_SOLLC);_contains_Interpro_domain(s)__IPR000092__Polyprenyl_synthetase_
Solyc08g081810.2	33.8828	-3.03165	3.7662e-14	1.70853e-13	Cation/H(+)_antiporter_18_(AHRD_V1_****_CHX18_ARATH);_contains_Interpro_domain(s)__IPR006153__Cation/H+_exchanger_
Solyc01g106700.2	119.245	-3.03153	3.6403e-43	4.14887e-42	MADS-box_transcription_factor_(AHRD_V1_***-_Q75V01_9ASPA);_contains_Interpro_domain(s)__IPR002100__Transcription_factor,_MADS-box_
Solyc00g171810.2	44.59	-3.02892	4.56476e-18	2.49223e-17	ATP_synthase_subunit_a_(AHRD_V1_***-_Q45KQ5_CAPAN);_contains_Interpro_domain(s)__IPR000568__ATPase,_F0_complex,_subunit_A_
Solyc12g049350.1	2.561	-3.02402	0.00160358	0.00313638	Myb_12_transcription_factor_(AHRD_V1_***-_D2EBC3_9SOLN);_contains_Interpro_domain(s)__IPR015495__Myb_transcription_factor_
Solyc03g116260.2	5.7092	-3.01235	0.000187175	0.000413774	Gibberellin_2-beta-dioxygenase_7_(AHRD_V1_**-*_G2OX7_ARATH);_contains_Interpro_domain(s)__IPR005123__Oxoglutarate_and_iron-dependent_oxygenase_
Solyc01g005590.2	36.3592	-3.00676	6.80899e-15	3.20171e-14	Unknown_Protein_(AHRD_V1)
Solyc00g014800.1	2.63256	-3.00452	0.00176255	0.0034288	Zinc-finger_protein_1_(AHRD_V1_*-*-_D7KX25_ARALY);_contains_Interpro_domain(s)__IPR007087__Zinc_finger,_C2H2-type_
Solyc02g077700.1	658.88	-3.00155	1.27003e-209	7.25251e-208	Unknown_Protein_(AHRD_V1)
Solyc06g035570.1	2.53344	-3.0015	0.00176645	0.00343516	Transcription_factor_MADS-box_(AHRD_V1_***-_A2Q6H2_MEDTR);_contains_Interpro_domain(s)__IPR002100__Transcription_factor,_MADS-box_
Solyc04g008960.2	43.9954	-2.99942	2.04745e-17	1.08517e-16	FIP1_(AHRD_V1_**--_B6U778_MAIZE);_contains_Interpro_domain(s)__IPR004182__GRAM_
Solyc06g050270.1	13.1702	-2.98819	3.73914e-07	1.07311e-06	CBL-interacting_protein_kinase_13_(AHRD_V1_****_C4P7W2_VITVI);_contains_Interpro_domain(s)__IPR002290__Serine/threonine_protein_kinase_
Solyc05g007000.2	4.06325	-2.9876	0.000676222	0.00139192	Nitrate_transporter_(AHRD_V1_****_Q7XAK5_PRUPE);_contains_Interpro_domain(s)__IPR000109__TGF-beta_receptor,_type_I/II_extracellular_region_
Solyc02g082520.1	18.983	-2.96953	3.38404e-09	1.13392e-08	Amino_acid_transporter_family_protein_(AHRD_V1_****_D7LI10_ARALY);_contains_Interpro_domain(s)__IPR013057__Amino_acid_transporter,_transmembrane_
Solyc09g011970.1	2.44228	-2.96285	0.00205362	0.00396527	Laccase_(AHRD_V1_***-_O24044_LIRTU);_contains_Interpro_domain(s)__IPR017761__Laccase_
Solyc01g096070.2	176.502	-2.945	3.3187e-59	5.1282e-58	Auxin_response_factor_9_(AHRD_V1_****_D7R605_SOLLC);_contains_Interpro_domain(s)__IPR010525__Auxin_response_factor_
Solyc06g052120.2	12.8464	-2.94032	1.01406e-06	2.81021e-06	U1_small_nuclear_ribonucleoprotein_A_(AHRD_V1_*-*-_Q16H40_AEDAE);_contains_Interpro_domain(s)__IPR012677__Nucleotide-binding,_alpha-beta_plait_
Solyc02g069390.1	9.86428	-2.93274	1.01802e-05	2.56622e-05	Sh4_homologue_protein_(AHRD_V1_*-*-_B6ZKM0_9POAL);_contains_Interpro_domain(s)__IPR017877__MYB-like_
Solyc10g047150.1	5.44115	-2.93072	0.000315098	0.000677563	50S_ribosomal_protein_L4_(AHRD_V1_***-_Q8LE97_ARATH);_contains_Interpro_domain(s)__IPR015498__Ribosomal_protein_L4_
Solyc10g011960.1	2.38717	-2.93003	0.00234844	0.00449543	Unknown_Protein_(AHRD_V1)
Solyc06g071080.2	142.657	-2.92945	4.37354e-47	5.46554e-46	Proton-dependent_oligopeptide_transport_family_protein_(AHRD_V1_**--_D7KH80_ARALY);_contains_Interpro_domain(s)__IPR000109__TGF-beta_receptor,_type_I/II_extracellular_region_
Solyc03g006830.2	109.82	-2.92111	4.49493e-38	4.6152e-37	MADS-box_transcription_factor_2_(AHRD_V1_****_D1MFS7_HEVBR);_contains_Interpro_domain(s)__IPR002100__Transcription_factor,_MADS-box_
Solyc02g081480.2	118.705	-2.91921	1.29382e-41	1.43037e-40	Receptor_kinase_(AHRD_V1_***-_Q9SWF1_ORYSA);_contains_Interpro_domain(s)__IPR002290__Serine/threonine_protein_kinase_
Solyc01g103120.2	2.42583	-2.91867	0.00247306	0.00471365	Dynamin-2A_(AHRD_V1_***-_B6UEQ3_MAIZE);_contains_Interpro_domain(s)__IPR011993__Pleckstrin_homology-type_
Solyc12g062300.1	2.40376	-2.91699	0.00248487	0.00473533	Unknown_Protein_(AHRD_V1);_contains_Interpro_domain(s)__IPR011527__ABC_transporter,_transmembrane_region,_type_1__IPR004878__Otopetrin_
Solyc03g111730.2	749.786	-2.91203	2.67135e-232	1.75591e-230	Cathepsin_B-like_cysteine_proteinase_(AHRD_V1_**-*_CYSP_SCHMA);_contains_Interpro_domain(s)__IPR013128__Peptidase_C1A,_papain_
Solyc05g014380.2	1948.12	-2.90942	0	0	Multidrug_resistance_protein_ABC_transporter_family_(AHRD_V1_***-_B9HTC0_POPTR);_contains_Interpro_domain(s)__IPR001140__ABC_transporter,_transmembrane_region_
Solyc07g037920.1	3.86961	-2.90732	0.0010374	0.00208428	Homeobox-leucine_zipper_protein_ROC7_(AHRD_V1_***-_ROC7_ORYSJ)
Solyc08g075020.2	828.79	-2.905	6.70717e-266	5.032e-264	Pectinacetylesterase_like_protein_(Fragment)_(AHRD_V1_*---_Q56WP8_ARATH);_contains_Interpro_domain(s)__IPR004963__Pectinacetylesterase_
Solyc01g095900.2	7540.74	-2.89378	0	0	Protein_TIF31_homolog_(AHRD_V1_*---_TIF31_ASPCL);_contains_Interpro_domain(s)__IPR011990__Tetratricopeptide-like_helical_
Solyc11g056680.1	877.8	-2.89351	5.08794e-263	3.79104e-261	LRR_receptor-like_serine/threonine-protein_kinase,_RLP
Solyc01g109160.2	28.1885	-2.89225	0.00182581	0.00354522	cytochrome_P450
Solyc01g099150.2	469.269	-2.89173	5.58783e-144	2.10336e-142	Lipoxygenase_(AHRD_V1_****_Q9FT17_SOLLC);_contains_Interpro_domain(s)__IPR001246__Lipoxygenase,_plant_
Solyc02g064980.1	46.7265	-2.89091	6.03285e-17	3.13112e-16	Protein_serine/threonine_kinase_(AHRD_V1_***-_D3BP85_POLPA);_contains_Interpro_domain(s)__IPR002290__Serine/threonine_protein_kinase_
Solyc05g047630.1	2.43665	-2.88751	0.00281413	0.00533057	Unknown_Protein_(AHRD_V1)
Solyc06g009840.2	23.7896	-2.88601	2.51326e-10	9.09597e-10	Fumarate_hydratase_class_II_(AHRD_V1_***-_C6HT95_AJECH);_contains_Interpro_domain(s)__IPR008948__L-Aspartase-like_
Solyc03g078240.1	9.52227	-2.88387	1.47276e-05	3.65368e-05	UDP-glucosyltransferase_(AHRD_V1_***-_Q8LKG3_STERE);_contains_Interpro_domain(s)__IPR002213__UDP-glucuronosyl/UDP-glucosyltransferase_
Solyc11g063590.1	3.8013	-2.88296	0.00117114	0.00233317	Unknown_Protein_(AHRD_V1)
Solyc03g005640.1	2.26845	-2.87121	0.00294091	0.00555573	Unknown_Protein_(AHRD_V1);_contains_Interpro_domain(s)__IPR004158__Protein_of_unknown_function_DUF247,_plant_
Solyc11g073180.1	2.26845	-2.87121	0.00294091	0.00555573	UPA23_(AHRD_V1_***-_C8YZB5_CAPAN);_contains_Interpro_domain(s)__IPR012862__Protein_of_unknown_function_DUF1635_
Solyc10g084600.1	65.8264	-2.87068	1.67357e-24	1.17306e-23	Plant-specific_domain_TIGR01589_family_protein_(AHRD_V1_*-*-_B4FFL2_MAIZE);_contains_Interpro_domain(s)__IPR006476__Conserved_hypothetical_protein_CHP01589,_plant_
Solyc09g092460.2	599.172	-2.86321	1.58865e-186	8.05695e-185	Receptor-like_kinase_(AHRD_V1_****_C0SW31_SOYBN);_contains_Interpro_domain(s)__IPR002290__Serine/threonine_protein_kinase_
Solyc03g121770.1	2.33452	-2.86222	0.00306994	0.00577569	Calmodulin-binding_protein_(AHRD_V1_****_A2I5F3_BETVU)
Solyc07g043630.1	2.28504	-2.86072	0.00307422	0.00578147	Acyl-CoA_synthetase/AMP-acid_ligase_II_(AHRD_V1_****_D0C359_9GAMM);_contains_Interpro_domain(s)__IPR000873__AMP-dependent_synthetase_and_ligase_
Solyc02g067970.2	6.5597	-2.85299	0.000164632	0.000366434	Tripartite_motif-containing_25_(AHRD_V1_*---_Q6P7B3_RAT);_contains_Interpro_domain(s)__IPR018957__Zinc_finger,_C3HC4_RING-type_
Solyc10g079170.1	19.0443	-2.85259	8.43513e-09	2.74243e-08	Receptor_like_kinase,_RLK
Solyc07g054810.1	310	-2.85166	2.36894e-29	1.94421e-28	Unknown_Protein_(AHRD_V1)
Solyc11g005990.1	10.7306	-2.84827	7.17349e-06	1.83573e-05	Transcriptional_corepressor_SEUSS_(AHRD_V1_*---_SEUSS_ARATH)
Solyc07g039420.1	9.23037	-2.8453	1.84305e-05	4.52791e-05	Cc-nbs,_resistance_protein_fragment
Solyc09g011620.1	20.4441	-2.83712	6.31775e-09	2.07323e-08	Glutathione_S-transferase-like_protein_(AHRD_V1_****_A8DUB0_SOLLC);_contains_Interpro_domain(s)__IPR004046__Glutathione_S-transferase,_C-terminal_
Solyc10g080900.1	10183.5	-2.83486	0	0	3-oxoacyl-reductase_(AHRD_V1_**--_B6UEX0_MAIZE);_contains_Interpro_domain(s)__IPR002347__Glucose/ribitol_dehydrogenase_
Solyc06g066270.1	2.23541	-2.83294	0.00342007	0.00638279	Cytochrome_P450
Solyc06g064940.2	2986.03	-2.81298	0	0	Phosphatidylinositol_transfer_protein_SFH5_(AHRD_V1_*---_SFH5_YARLI);_contains_Interpro_domain(s)__IPR001251__Cellular_retinaldehyde-binding/triple_function,_C-terminal_
Solyc02g071110.2	1240.62	-2.81044	0	0	Purine_permease_family_protein_(AHRD_V1_**-*_D7MCV2_ARALY);_contains_Interpro_domain(s)__IPR004853__Protein_of_unknown_function_DUF250_
Solyc01g098130.2	155.619	-2.79539	2.2427e-50	2.97346e-49	Unknown_Protein_(AHRD_V1)
Solyc03g043740.2	57.2955	-2.78907	1.60423e-19	9.32243e-19	Hydroxyproline-rich_glycoprotein_(AHRD_V1_***-_A9YWR1_MEDTR)
Solyc04g005020.2	850.878	-2.78879	7.221e-253	5.21951e-251	WD-40_repeat_family_protein_(AHRD_V1_**--_Q1EPE0_MUSAC);_contains_Interpro_domain(s)__IPR020472__G-protein_beta_WD-40_repeat,_region_
Solyc12g036810.1	4.86133	-2.78809	0.000679987	0.00139927	Kinesin-like_protein_73641-79546_(AHRD_V1_*-*-_Q9CAC9_ARATH);_contains_Interpro_domain(s)__IPR001752__Kinesin,_motor_region_
Solyc05g014580.2	2.12765	-2.78599	0.00404662	0.00746058	Unknown_Protein_(AHRD_V1)
Solyc06g076200.1	2.12765	-2.78599	0.00404662	0.00746058	X1_(Fragment)_(AHRD_V1_***-_Q3T7E5_ZEAMP);_contains_Interpro_domain(s)__IPR005380__Region_of_unknown_function_XS_
Solyc10g076330.1	2.17467	-2.78466	0.00410684	0.00756263	Kelch-like_protein_(AHRD_V1_***-_Q84S70_ORYSJ);_contains_Interpro_domain(s)__IPR013989__Development_and_cell_death_domain_
Solyc08g007780.2	2.12217	-2.78413	0.00407401	0.00750599	Expansin-like_protein_(AHRD_V1_***-_Q0WT83_ARATH);_contains_Interpro_domain(s)__IPR014734__Pollen_allergen,_N-terminal_
Solyc04g057950.1	2.14425	-2.78266	0.00410531	0.00756046	F-box_family_protein_(AHRD_V1_***-_B9GFH4_POPTR);_contains_Interpro_domain(s)__IPR013101__Leucine-rich_repeat_2_
Solyc11g045150.1	203.103	-2.7781	2.59895e-67	4.57857e-66	Uncharacterized_mitochondrial_protein_AtMg00030_(AHRD_V1_***-_M030_ARATH)
Solyc01g088090.2	7473.89	-2.77562	0	0	Hydrolase_alpha/beta_fold_family_protein_(AHRD_V1_***-_D7M5W5_ARALY);_contains_Interpro_domain(s)__IPR000073__Alpha/beta_hydrolase_fold-1_
Solyc02g087190.1	549.641	-2.77277	4.60053e-169	2.04691e-167	Peroxidase_65_(AHRD_V1_****_B6TYF5_MAIZE);_contains_Interpro_domain(s)__IPR002016__Haem_peroxidase,_plant/fungal/bacterial_
Solyc08g021900.1	2.13876	-2.76894	0.00432543	0.00793293	HAT_family_dimerisation_domain_containing_protein_(AHRD_V1_**--_Q2QPA8_ORYSJ);_contains_Interpro_domain(s)__IPR007021__Protein_of_unknown_function_DUF659_
Solyc12g019390.1	3.67707	-2.76759	0.0022517	0.00432013	Unknown_Protein_(AHRD_V1)
Solyc00g019980.2	12.8343	-2.76594	2.26643e-06	6.09074e-06	Unknown_Protein_(AHRD_V1)
Solyc08g079310.2	2.18825	-2.76344	0.00443483	0.00812091	Cytochrome_P450
Solyc05g015360.2	5.12163	-2.76259	0.0011235	0.00224462	HORMA_domain_containing_protein_expressed_(AHRD_V1_***-_Q2QMF2_ORYSJ);_contains_Interpro_domain(s)__IPR003511__DNA-binding_HORMA_
Solyc06g076710.1	14.0666	-2.76013	8.25601e-07	2.30526e-06	ARID/BRIGHT_DNA-binding_domain-containing_protein/ELM2_domain-containing_protein/Myb-like_DNA-binding_domain-containing_protein_(AHRD_V1_*---_Q1PEA0_ARATH);_contains_Interpro_domain(s)__IPR000949__ELM2_
Solyc09g015140.2	31.0573	-2.75776	2.93364e-12	1.19036e-11	Unknown_Protein_(AHRD_V1);_contains_Interpro_domain(s)__IPR016027__Nucleic_acid-binding,_OB-fold-like_
Solyc02g084990.2	1769.04	-2.75513	0	0	Mannan_endo-1_4-beta-mannosidase_(AHRD_V1_***-_A8FDC6_BACP2);_contains_Interpro_domain(s)__IPR001547__Glycoside_hydrolase,_family_5_
Solyc12g010200.1	204.3	-2.75396	3.92726e-64	6.57778e-63	Glycosyltransferase_(AHRD_V1_***-_B9HBZ3_POPTR);_contains_Interpro_domain(s)__IPR002495__Glycosyl_transferase,_family_8_
Solyc07g063610.2	139.666	-2.75166	1.64814e-44	1.9404e-43	Dynein_light_chain_2_cytoplasmic_(AHRD_V1_***-_C3KIM6_ANOFI);_contains_Interpro_domain(s)__IPR001372__Dynein_light_chain,_type_1_and_2_
Solyc03g117280.2	1081.08	-2.74978	9.03508e-286	7.53166e-284	Unknown_Protein_(AHRD_V1)
Solyc03g044460.1	2.08351	-2.74691	0.00468083	0.00853081	BHLH_transcription_factor_(AHRD_V1_*-*-_D3Y274_BRAOL);_contains_Interpro_domain(s)__IPR001092__Basic_helix-loop-helix_dimerisation_region_bHLH_
Solyc06g065960.1	12.7693	-2.74674	3.7978e-06	9.99862e-06	Unknown_Protein_(AHRD_V1)
Solyc06g053290.1	209.604	-2.74543	1.91119e-64	3.21095e-63	Auxin_responsive_SAUR_protein_(AHRD_V1_***-_Q1SN26_MEDTR);_contains_Interpro_domain(s)__IPR003676__Auxin_responsive_SAUR_protein_
Solyc01g057540.1	2.06706	-2.74111	0.00477792	0.00869029	Unknown_Protein_(AHRD_V1)
Solyc04g077810.1	363.369	-2.73264	6.72608e-110	1.99644e-108	Unknown_Protein_(AHRD_V1)
Solyc02g065230.2	3.36471	-2.72949	0.00235662	0.00450989	Cytochrome_P450
Solyc11g011300.1	91.6358	-2.72919	8.09862e-29	6.54052e-28	Rhamnogalacturonate_lyase_(AHRD_V1_***-_A3XLZ2_LEEBM);_contains_Interpro_domain(s)__IPR010325__Rhamnogalacturonate_lyase_
Solyc05g050010.2	2402.2	-2.72888	0	0	1-aminocyclopropane-1-carboxylate_synthase_(AHRD_V1_****_Q659H5_SOLLC);_contains_Interpro_domain(s)__IPR004839__Aminotransferase,_class_I_and_II__IPR004838__Aminotransferases,_class-I,_pyridoxal-phosphate-binding_site_
Solyc05g015370.2	35.6607	-2.72539	4.79612e-13	2.05331e-12	Meiotic_asynaptic_mutant_1_(AHRD_V1_**--_D7KV25_ARALY)
Solyc10g055380.1	4.87535	-2.72335	0.00123102	0.00244441	TNP2_(Fragment)_(AHRD_V1_***-_Q04219_ANTMA)
Solyc01g010170.1	22.7195	-2.72276	1.46941e-09	5.04577e-09	Unknown_Protein_(AHRD_V1)
Solyc02g068310.2	1652.68	-2.71971	0	0	2-oxoglutarate-dependent_dioxygenase_(AHRD_V1_**-*_B9GJL0_POPTR);_contains_Interpro_domain(s)__IPR005123__Oxoglutarate_and_iron-dependent_oxygenase_
Solyc06g053620.2	9599.6	-2.71645	0	0	Calcium-dependent_protein_kinase_2_(AHRD_V1_****_B4FZS4_MAIZE);_contains_Interpro_domain(s)__IPR002290__Serine/threonine_protein_kinase_
Solyc04g081190.2	2194.22	-2.7135	0	0	BZIP_transcription_factor_family_protein_expressed_(AHRD_V1_***-_Q8LN44_ORYSJ);_contains_Interpro_domain(s)__IPR011616__bZIP_transcription_factor,_bZIP-1_
Solyc12g006590.1	30.2074	-2.71262	4.86757e-12	1.95394e-11	Zinc_finger_RAN-binding_domain_containing_2_(AHRD_V1_****_Q7SZF0_DANRE);_contains_Interpro_domain(s)__IPR001876__Zinc_finger,_RanBP2-type_
Solyc02g021580.1	7.25964	-2.71012	0.000179139	0.000397019	Unknown_Protein_(AHRD_V1)
Solyc09g050050.1	3.35375	-2.70784	0.0026658	0.00506416	Photosystem_Q(B)_protein_(AHRD_V1_***-_B6VJV1_VITVI)
Solyc07g018300.2	64.4916	-2.70672	2.79521e-22	1.8116e-21	Single-stranded_DNA_binding_protein_p30_subunit_(AHRD_V1_****_C5JUU5_AJEDS);_contains_Interpro_domain(s)__IPR014646__Replication_protein_A,_subunit_RPA32_
Solyc01g107830.2	5314.9	-2.69507	0	0	UDP-glucosyltransferase_family_1_protein_(AHRD_V1_****_C6KI43_CITSI);_contains_Interpro_domain(s)__IPR002213__UDP-glucuronosyl/UDP-glucosyltransferase_
Solyc07g052470.2	628.865	-2.69318	9.86531e-169	4.37148e-167	Syntaxin_(AHRD_V1_***-_Q6X9V9_HORVD);_contains_Interpro_domain(s)__IPR010989__t-SNARE_
Solyc09g092690.2	12.4569	-2.69265	9.446e-06	2.38862e-05	Peptidyl-prolyl_cis-trans_isomerase_(AHRD_V1_***-_Q86M29_BRUMA);_contains_Interpro_domain(s)__IPR001179__Peptidyl-prolyl_cis-trans_isomerase,_FKBP-type_
Solyc12g038430.1	1.98138	-2.6895	0.00571433	0.0102453	Kinesin-like_calmodulin_binding_protein_(AHRD_V1_*-*-_Q9FQL7_MAIZE)
Solyc11g012660.1	4.56893	-2.68705	0.00122055	0.0024245	microtubule_associated_protein_Type_5_(AHRD_V1_**--_Q8GYX3_ARATH);_contains_Interpro_domain(s)__IPR009768__Myosin_II_heavy_chain-like_
Solyc12g006970.1	461.974	-2.68382	1.48287e-132	5.17033e-131	Unknown_Protein_(AHRD_V1)
Solyc02g089660.1	161.683	-2.68132	2.43534e-48	3.10949e-47	Unknown_Protein_(AHRD_V1)
Solyc02g079490.2	137.271	-2.67782	2.25479e-44	2.6375e-43	Hydroxycinnamoyl-CoA_shikimate/quinate_hydroxycinnamoyl_transferase_(AHRD_V1_**-*_D1GJ94_COFAR);_contains_Interpro_domain(s)__IPR003480__Transferase_
Solyc02g081340.2	3.27917	-2.66649	0.00319669	0.00599572	Glutathione_S-transferase_(AHRD_V1_****_O24261_PETHY);_contains_Interpro_domain(s)__IPR004046__Glutathione_S-transferase,_C-terminal_
Solyc03g097470.2	2404.11	-2.66621	0	0	3-oxoacyl-_(AHRD_V1_***-_D5A3B9_SPIPL);_contains_Interpro_domain(s)__IPR004655__Beta-ketoacyl-acyl_carrier_protein_synthase_III_(FabH)_
Solyc03g083030.2	1475.45	-2.65996	0	0	Protein_ABIL1_(AHRD_V1_**--_B6TQN2_MAIZE)
Solyc00g020840.2	1.92079	-2.65225	0.0065067	0.0115668	Ferric_reductase_(AHRD_V1_***-_B5KGU9_MALXI);_contains_Interpro_domain(s)__IPR013130__Ferric_reductase-like_transmembrane_component,_N-terminal_
Solyc04g082690.1	124.638	-2.64377	8.62696e-40	9.2189e-39	Ring_finger_protein_(AHRD_V1_*-*-_O49869_HORVU);_contains_Interpro_domain(s)__IPR018957__Zinc_finger,_C3HC4_RING-type_
Solyc10g085260.1	4.38947	-2.64241	0.00148194	0.00291287	Unknown_Protein_(AHRD_V1)
Solyc04g082510.2	772.232	-2.63954	7.5539e-215	4.39439e-213	Serine/threonine-protein_kinase_(AHRD_V1_****_C6ZRV0_SOYBN);_contains_Interpro_domain(s)__IPR002290__Serine/threonine_protein_kinase_
Solyc03g025960.1	484.737	-2.63573	2.58103e-133	9.05735e-132	Unknown_Protein_(AHRD_V1)
Solyc03g034100.2	16.6471	-2.63425	2.38886e-07	6.96988e-07	Plant-specific_domain_TIGR01568_family_protein_(AHRD_V1_*---_B6U561_MAIZE);_contains_Interpro_domain(s)__IPR006458__Protein_of_unknown_function_DUF623,_plant_
Solyc11g039990.1	25.1417	-2.63194	5.53149e-10	1.95213e-09	Unknown_Protein_(AHRD_V1)
Solyc09g066150.1	30625.5	-2.63177	0	0	Cytochrome_P450
Solyc10g080920.1	19.0567	-2.62887	7.29566e-08	2.21754e-07	Myb_family_transcription_factor_(Fragment)_(AHRD_V1_***-_D7KSM0_ARALY);_contains_Interpro_domain(s)__IPR017884__SANT,_eukarya_
Solyc11g007770.1	429.743	-2.62808	6.19664e-129	2.11982e-127	Exostosin-2_(AHRD_V1_*-*-_Q0IFF4_AEDAE);_contains_Interpro_domain(s)__IPR015338__EXTL2,_alpha-1,4-N-acetylhexosaminyltransferase_
Solyc01g107390.2	628.079	-2.62563	2.85899e-177	1.36112e-175	Auxin-responsive_GH3_product_(AHRD_V1_***-_Q05680_SOYBN);_contains_Interpro_domain(s)__IPR004993__GH3_auxin-responsive_promoter_
Solyc05g014180.1	3.11937	-2.61858	0.00383876	0.0071022	Unknown_Protein_(AHRD_V1)
Solyc03g031660.1	3.11082	-2.59998	0.0042117	0.0077387	Unknown_Protein_(AHRD_V1)
Solyc02g091040.2	534.837	-2.5985	3.08803e-144	1.16441e-142	Unknown_Protein_(AHRD_V1)
Solyc01g006140.2	61.4419	-2.59389	4.47726e-20	2.66444e-19	DNA_replication_factor_Cdt1_(AHRD_V1_*-*-_CDT1_HUMAN);_contains_Interpro_domain(s)__IPR014939__DNA_replication_factor_CDT1-like_
Solyc11g011600.1	1.87116	-2.59122	0.00802068	0.0140515	GRAM-containing/ABA-responsive_protein_(Fragment)_(AHRD_V1_**--_C6FBP1_PSEMZ)
Solyc12g013690.1	20707.6	-2.59078	0	0	Monooxygenase_FAD-binding_protein_(AHRD_V1_**--_Q1B616_MYCSS);_contains_Interpro_domain(s)__IPR003042__Aromatic-ring_hydroxylase-like_
Solyc02g078370.1	88.38	-2.58418	1.22329e-28	9.83559e-28	Anther-specific_protein_TA-29_(AHRD_V1_***-_TA29_TOBAC)
Solyc08g082170.2	1364.92	-2.58204	0	0	Glycoside_hydrolase_family_28_protein/polygalacturonase_family_protein_(AHRD_V1_**--_Q1PF10_ARATH);_contains_Interpro_domain(s)__IPR012334__Pectin_lyase_fold_
Solyc11g068380.1	50.5398	-2.58054	3.16865e-16	1.59658e-15	Unknown_Protein_(AHRD_V1)
Solyc10g078610.1	16.1754	-2.58008	9.40645e-07	2.61675e-06	Ethylene-responsive_transcription_factor_1B_(AHRD_V1_*-*-_ERF92_ARATH);_contains_Interpro_domain(s)__IPR001471__Pathogenesis-related_transcriptional_factor_and_ERF,_DNA-binding_
Solyc03g114750.2	358.349	-2.57982	1.34847e-103	3.69969e-102	Unknown_Protein_(AHRD_V1)
Solyc10g079090.1	164.745	-2.57847	9.42032e-51	1.26128e-49	Chaperone_protein_dnaJ_6_(AHRD_V1_***-_B6TT74_MAIZE);_contains_Interpro_domain(s)__IPR003095__Heat_shock_protein_DnaJ_
Solyc07g007920.1	33.8034	-2.57775	2.06357e-12	8.46318e-12	Telomere-associated_protein_RIF1_(AHRD_V1_*-*-_RIF1_MOUSE);_contains_Interpro_domain(s)__IPR016024__Armadillo-type_fold_
Solyc08g007850.1	1345.01	-2.5724	0	0	Unknown_Protein_(AHRD_V1)
[truncated: 1,839 more rows]
